# Supplementary material for: Zinc as a protective factor against COPD: Insights from observational and Mendelian randomization analyses
Source: Medicine (Baltimore). 2025 Aug 8;104(32):e43340. doi: 10.1097/MD.0000000000043340 (PMC12338194; doi:10.1097/MD.0000000000043340)
Supplement: Supplementary file 1 [file medi-104-e43340-s001.xlsx]

## Sheet: Sheet1
	SEQN.1	Gender_discrete	Age_continuous	Rce_discrete	Education_discrete	Marry_discrete	WTINT2YR_continuous	WTMEC2YR_continuous	SDMVSTRA_continuous	SDMVPSU_continuous	income_continuous	exposure.Zinc_continuous	outcome.COPD_discrete	Smoke_discrete
1	130378	Male	43	Other Race - Including Multi-Racial	College graduate or above	Married/Living with partner	50055.5	54374.5	173	2	5	0.04	No	Yes
2	130378	Male	43	Other Race - Including Multi-Racial	College graduate or above	Married/Living with partner	50055.5	54374.5	173	2	5	0.34	No	Yes
3	130378	Male	43	Other Race - Including Multi-Racial	College graduate or above	Married/Living with partner	50055.5	54374.5	173	2	5	0.02	No	Yes
4	130378	Male	43	Other Race - Including Multi-Racial	College graduate or above	Married/Living with partner	50055.5	54374.5	173	2	5	0.02	No	Yes
5	130378	Male	43	Other Race - Including Multi-Racial	College graduate or above	Married/Living with partner	50055.5	54374.5	173	2	5	0.77	No	Yes
6	130378	Male	43	Other Race - Including Multi-Racial	College graduate or above	Married/Living with partner	50055.5	54374.5	173	2	5	0.02	No	Yes
7	130378	Male	43	Other Race - Including Multi-Racial	College graduate or above	Married/Living with partner	50055.5	54374.5	173	2	5	0.02	No	Yes
8	130378	Male	43	Other Race - Including Multi-Racial	College graduate or above	Married/Living with partner	50055.5	54374.5	173	2	5	0.3	No	Yes
9	130378	Male	43	Other Race - Including Multi-Racial	College graduate or above	Married/Living with partner	50055.5	54374.5	173	2	5	2.73	No	Yes
10	130378	Male	43	Other Race - Including Multi-Racial	College graduate or above	Married/Living with partner	50055.5	54374.5	173	2	5	0.79	No	Yes
11	130379	Male	66	Non-Hispanic White	College graduate or above	Married/Living with partner	29087.5	34084.7	173	2	5	0.02	No	Yes
12	130379	Male	66	Non-Hispanic White	College graduate or above	Married/Living with partner	29087.5	34084.7	173	2	5	0.24	No	Yes
13	130379	Male	66	Non-Hispanic White	College graduate or above	Married/Living with partner	29087.5	34084.7	173	2	5	1.52	No	Yes
14	130379	Male	66	Non-Hispanic White	College graduate or above	Married/Living with partner	29087.5	34084.7	173	2	5	0.05	No	Yes
15	130379	Male	66	Non-Hispanic White	College graduate or above	Married/Living with partner	29087.5	34084.7	173	2	5	0	No	Yes
16	130379	Male	66	Non-Hispanic White	College graduate or above	Married/Living with partner	29087.5	34084.7	173	2	5	0	No	Yes
17	130379	Male	66	Non-Hispanic White	College graduate or above	Married/Living with partner	29087.5	34084.7	173	2	5	0.42	No	Yes
18	130379	Male	66	Non-Hispanic White	College graduate or above	Married/Living with partner	29087.5	34084.7	173	2	5	0.82	No	Yes
19	130379	Male	66	Non-Hispanic White	College graduate or above	Married/Living with partner	29087.5	34084.7	173	2	5	0.95	No	Yes
20	130379	Male	66	Non-Hispanic White	College graduate or above	Married/Living with partner	29087.5	34084.7	173	2	5	0.06	No	Yes
21	130379	Male	66	Non-Hispanic White	College graduate or above	Married/Living with partner	29087.5	34084.7	173	2	5	0.02	No	Yes
22	130379	Male	66	Non-Hispanic White	College graduate or above	Married/Living with partner	29087.5	34084.7	173	2	5	0.42	No	Yes
23	130379	Male	66	Non-Hispanic White	College graduate or above	Married/Living with partner	29087.5	34084.7	173	2	5	0.08	No	Yes
24	130379	Male	66	Non-Hispanic White	College graduate or above	Married/Living with partner	29087.5	34084.7	173	2	5	0.48	No	Yes
25	130379	Male	66	Non-Hispanic White	College graduate or above	Married/Living with partner	29087.5	34084.7	173	2	5	0.18	No	Yes
26	130379	Male	66	Non-Hispanic White	College graduate or above	Married/Living with partner	29087.5	34084.7	173	2	5	0	No	Yes
27	130379	Male	66	Non-Hispanic White	College graduate or above	Married/Living with partner	29087.5	34084.7	173	2	5	0.92	No	Yes
28	130379	Male	66	Non-Hispanic White	College graduate or above	Married/Living with partner	29087.5	34084.7	173	2	5	2.59	No	Yes
29	130379	Male	66	Non-Hispanic White	College graduate or above	Married/Living with partner	29087.5	34084.7	173	2	5	0.23	No	Yes
30	130379	Male	66	Non-Hispanic White	College graduate or above	Married/Living with partner	29087.5	34084.7	173	2	5	0.25	No	Yes
31	130380	Female	44	Other Hispanic	High school graduate/GED or equivalent	Married/Living with partner	80062.7	81196.3	174	1	1.41	0.13	Yes	No
32	130380	Female	44	Other Hispanic	High school graduate/GED or equivalent	Married/Living with partner	80062.7	81196.3	174	1	1.41	0.06	Yes	No
33	130380	Female	44	Other Hispanic	High school graduate/GED or equivalent	Married/Living with partner	80062.7	81196.3	174	1	1.41	0.52	Yes	No
34	130380	Female	44	Other Hispanic	High school graduate/GED or equivalent	Married/Living with partner	80062.7	81196.3	174	1	1.41	0.05	Yes	No
35	130380	Female	44	Other Hispanic	High school graduate/GED or equivalent	Married/Living with partner	80062.7	81196.3	174	1	1.41	0.16	Yes	No
36	130380	Female	44	Other Hispanic	High school graduate/GED or equivalent	Married/Living with partner	80062.7	81196.3	174	1	1.41	0.02	Yes	No
37	130380	Female	44	Other Hispanic	High school graduate/GED or equivalent	Married/Living with partner	80062.7	81196.3	174	1	1.41	1.99	Yes	No
38	130380	Female	44	Other Hispanic	High school graduate/GED or equivalent	Married/Living with partner	80062.7	81196.3	174	1	1.41	0	Yes	No
39	130380	Female	44	Other Hispanic	High school graduate/GED or equivalent	Married/Living with partner	80062.7	81196.3	174	1	1.41	1.58	Yes	No
40	130380	Female	44	Other Hispanic	High school graduate/GED or equivalent	Married/Living with partner	80062.7	81196.3	174	1	1.41	0.92	Yes	No
41	130380	Female	44	Other Hispanic	High school graduate/GED or equivalent	Married/Living with partner	80062.7	81196.3	174	1	1.41	0.1	Yes	No
42	130380	Female	44	Other Hispanic	High school graduate/GED or equivalent	Married/Living with partner	80062.7	81196.3	174	1	1.41	1.24	Yes	No
43	130380	Female	44	Other Hispanic	High school graduate/GED or equivalent	Married/Living with partner	80062.7	81196.3	174	1	1.41	0.08	Yes	No
44	130380	Female	44	Other Hispanic	High school graduate/GED or equivalent	Married/Living with partner	80062.7	81196.3	174	1	1.41	0.24	Yes	No
45	130380	Female	44	Other Hispanic	High school graduate/GED or equivalent	Married/Living with partner	80062.7	81196.3	174	1	1.41	0.1	Yes	No
46	130380	Female	44	Other Hispanic	High school graduate/GED or equivalent	Married/Living with partner	80062.7	81196.3	174	1	1.41	1.65	Yes	No
78	130386	Male	34	Mexican American	Some college or AA degree	Married/Living with partner	30995.3	39988.5	179	1	1.33	0.15	No	Yes
79	130386	Male	34	Mexican American	Some college or AA degree	Married/Living with partner	30995.3	39988.5	179	1	1.33	0.34	No	Yes
80	130386	Male	34	Mexican American	Some college or AA degree	Married/Living with partner	30995.3	39988.5	179	1	1.33	0.01	No	Yes
81	130386	Male	34	Mexican American	Some college or AA degree	Married/Living with partner	30995.3	39988.5	179	1	1.33	1.04	No	Yes
82	130386	Male	34	Mexican American	Some college or AA degree	Married/Living with partner	30995.3	39988.5	179	1	1.33	0.06	No	Yes
83	130386	Male	34	Mexican American	Some college or AA degree	Married/Living with partner	30995.3	39988.5	179	1	1.33	0.01	No	Yes
84	130386	Male	34	Mexican American	Some college or AA degree	Married/Living with partner	30995.3	39988.5	179	1	1.33	1.91	No	Yes
85	130386	Male	34	Mexican American	Some college or AA degree	Married/Living with partner	30995.3	39988.5	179	1	1.33	0.02	No	Yes
86	130386	Male	34	Mexican American	Some college or AA degree	Married/Living with partner	30995.3	39988.5	179	1	1.33	0.12	No	Yes
87	130386	Male	34	Mexican American	Some college or AA degree	Married/Living with partner	30995.3	39988.5	179	1	1.33	2.11	No	Yes
88	130386	Male	34	Mexican American	Some college or AA degree	Married/Living with partner	30995.3	39988.5	179	1	1.33	0.18	No	Yes
89	130386	Male	34	Mexican American	Some college or AA degree	Married/Living with partner	30995.3	39988.5	179	1	1.33	0.28	No	Yes
90	130387	Female	68	Non-Hispanic White	College graduate or above	Never married	19897	20776.3	181	1	1.32	1	No	No
91	130387	Female	68	Non-Hispanic White	College graduate or above	Never married	19897	20776.3	181	1	1.32	0.36	No	No
92	130387	Female	68	Non-Hispanic White	College graduate or above	Never married	19897	20776.3	181	1	1.32	0.26	No	No
93	130387	Female	68	Non-Hispanic White	College graduate or above	Never married	19897	20776.3	181	1	1.32	1.09	No	No
94	130387	Female	68	Non-Hispanic White	College graduate or above	Never married	19897	20776.3	181	1	1.32	0.45	No	No
95	130387	Female	68	Non-Hispanic White	College graduate or above	Never married	19897	20776.3	181	1	1.32	0.03	No	No
96	130387	Female	68	Non-Hispanic White	College graduate or above	Never married	19897	20776.3	181	1	1.32	0.27	No	No
97	130387	Female	68	Non-Hispanic White	College graduate or above	Never married	19897	20776.3	181	1	1.32	0.02	No	No
98	130387	Female	68	Non-Hispanic White	College graduate or above	Never married	19897	20776.3	181	1	1.32	0.21	No	No
99	130387	Female	68	Non-Hispanic White	College graduate or above	Never married	19897	20776.3	181	1	1.32	0.04	No	No
100	130387	Female	68	Non-Hispanic White	College graduate or above	Never married	19897	20776.3	181	1	1.32	5.16	No	No
101	130387	Female	68	Non-Hispanic White	College graduate or above	Never married	19897	20776.3	181	1	1.32	0.14	No	No
102	130387	Female	68	Non-Hispanic White	College graduate or above	Never married	19897	20776.3	181	1	1.32	4.4	No	No
103	130387	Female	68	Non-Hispanic White	College graduate or above	Never married	19897	20776.3	181	1	1.32	0.02	No	No
104	130387	Female	68	Non-Hispanic White	College graduate or above	Never married	19897	20776.3	181	1	1.32	0.61	No	No
105	130387	Female	68	Non-Hispanic White	College graduate or above	Never married	19897	20776.3	181	1	1.32	0.04	No	No
106	130387	Female	68	Non-Hispanic White	College graduate or above	Never married	19897	20776.3	181	1	1.32	0.36	No	No
107	130387	Female	68	Non-Hispanic White	College graduate or above	Never married	19897	20776.3	181	1	1.32	0.02	No	No
108	130387	Female	68	Non-Hispanic White	College graduate or above	Never married	19897	20776.3	181	1	1.32	0.15	No	No
110	130389	Male	59	Non-Hispanic White	College graduate or above	Married/Living with partner	28876.5	38984.9	174	2	5	0.05	No	Yes
111	130389	Male	59	Non-Hispanic White	College graduate or above	Married/Living with partner	28876.5	38984.9	174	2	5	0.55	No	Yes
112	130389	Male	59	Non-Hispanic White	College graduate or above	Married/Living with partner	28876.5	38984.9	174	2	5	0.03	No	Yes
113	130389	Male	59	Non-Hispanic White	College graduate or above	Married/Living with partner	28876.5	38984.9	174	2	5	0.17	No	Yes
114	130389	Male	59	Non-Hispanic White	College graduate or above	Married/Living with partner	28876.5	38984.9	174	2	5	0.26	No	Yes
115	130389	Male	59	Non-Hispanic White	College graduate or above	Married/Living with partner	28876.5	38984.9	174	2	5	0.46	No	Yes
116	130389	Male	59	Non-Hispanic White	College graduate or above	Married/Living with partner	28876.5	38984.9	174	2	5	0.17	No	Yes
117	130389	Male	59	Non-Hispanic White	College graduate or above	Married/Living with partner	28876.5	38984.9	174	2	5	0.02	No	Yes
118	130389	Male	59	Non-Hispanic White	College graduate or above	Married/Living with partner	28876.5	38984.9	174	2	5	1.53	No	Yes
119	130389	Male	59	Non-Hispanic White	College graduate or above	Married/Living with partner	28876.5	38984.9	174	2	5	0.55	No	Yes
120	130389	Male	59	Non-Hispanic White	College graduate or above	Married/Living with partner	28876.5	38984.9	174	2	5	0.38	No	Yes
121	130389	Male	59	Non-Hispanic White	College graduate or above	Married/Living with partner	28876.5	38984.9	174	2	5	0.8	No	Yes
122	130389	Male	59	Non-Hispanic White	College graduate or above	Married/Living with partner	28876.5	38984.9	174	2	5	3.88	No	Yes
123	130389	Male	59	Non-Hispanic White	College graduate or above	Married/Living with partner	28876.5	38984.9	174	2	5	0.73	No	Yes
126	130392	Female	74	Non-Hispanic White	College graduate or above	Married/Living with partner	25064.2	29427.8	174	1	3.04	0.63	Yes	No
127	130392	Female	74	Non-Hispanic White	College graduate or above	Married/Living with partner	25064.2	29427.8	174	1	3.04	0.83	Yes	No
128	130392	Female	74	Non-Hispanic White	College graduate or above	Married/Living with partner	25064.2	29427.8	174	1	3.04	0.05	Yes	No
129	130392	Female	74	Non-Hispanic White	College graduate or above	Married/Living with partner	25064.2	29427.8	174	1	3.04	0.07	Yes	No
130	130392	Female	74	Non-Hispanic White	College graduate or above	Married/Living with partner	25064.2	29427.8	174	1	3.04	0.25	Yes	No
131	130392	Female	74	Non-Hispanic White	College graduate or above	Married/Living with partner	25064.2	29427.8	174	1	3.04	0.19	Yes	No
132	130392	Female	74	Non-Hispanic White	College graduate or above	Married/Living with partner	25064.2	29427.8	174	1	3.04	0.02	Yes	No
133	130392	Female	74	Non-Hispanic White	College graduate or above	Married/Living with partner	25064.2	29427.8	174	1	3.04	3.4	Yes	No
134	130392	Female	74	Non-Hispanic White	College graduate or above	Married/Living with partner	25064.2	29427.8	174	1	3.04	0.07	Yes	No
135	130392	Female	74	Non-Hispanic White	College graduate or above	Married/Living with partner	25064.2	29427.8	174	1	3.04	0.01	Yes	No
136	130392	Female	74	Non-Hispanic White	College graduate or above	Married/Living with partner	25064.2	29427.8	174	1	3.04	0.02	Yes	No
137	130392	Female	74	Non-Hispanic White	College graduate or above	Married/Living with partner	25064.2	29427.8	174	1	3.04	0.25	Yes	No
138	130392	Female	74	Non-Hispanic White	College graduate or above	Married/Living with partner	25064.2	29427.8	174	1	3.04	0.01	Yes	No
139	130392	Female	74	Non-Hispanic White	College graduate or above	Married/Living with partner	25064.2	29427.8	174	1	3.04	1.48	Yes	No
141	130394	Male	51	Non-Hispanic White	College graduate or above	Married/Living with partner	41925.5	51305	174	2	5	0.01	No	No
142	130394	Male	51	Non-Hispanic White	College graduate or above	Married/Living with partner	41925.5	51305	174	2	5	0.64	No	No
143	130394	Male	51	Non-Hispanic White	College graduate or above	Married/Living with partner	41925.5	51305	174	2	5	0.2	No	No
144	130394	Male	51	Non-Hispanic White	College graduate or above	Married/Living with partner	41925.5	51305	174	2	5	0.3	No	No
145	130394	Male	51	Non-Hispanic White	College graduate or above	Married/Living with partner	41925.5	51305	174	2	5	0.37	No	No
146	130394	Male	51	Non-Hispanic White	College graduate or above	Married/Living with partner	41925.5	51305	174	2	5	0	No	No
147	130394	Male	51	Non-Hispanic White	College graduate or above	Married/Living with partner	41925.5	51305	174	2	5	0.9	No	No
148	130394	Male	51	Non-Hispanic White	College graduate or above	Married/Living with partner	41925.5	51305	174	2	5	2.03	No	No
149	130394	Male	51	Non-Hispanic White	College graduate or above	Married/Living with partner	41925.5	51305	174	2	5	0.72	No	No
150	130394	Male	51	Non-Hispanic White	College graduate or above	Married/Living with partner	41925.5	51305	174	2	5	0	No	No
151	130394	Male	51	Non-Hispanic White	College graduate or above	Married/Living with partner	41925.5	51305	174	2	5	0.7	No	No
152	130394	Male	51	Non-Hispanic White	College graduate or above	Married/Living with partner	41925.5	51305	174	2	5	0.56	No	No
153	130394	Male	51	Non-Hispanic White	College graduate or above	Married/Living with partner	41925.5	51305	174	2	5	0.28	No	No
154	130394	Male	51	Non-Hispanic White	College graduate or above	Married/Living with partner	41925.5	51305	174	2	5	1.38	No	No
155	130394	Male	51	Non-Hispanic White	College graduate or above	Married/Living with partner	41925.5	51305	174	2	5	1.1	No	No
156	130394	Male	51	Non-Hispanic White	College graduate or above	Married/Living with partner	41925.5	51305	174	2	5	0.79	No	No
157	130394	Male	51	Non-Hispanic White	College graduate or above	Married/Living with partner	41925.5	51305	174	2	5	0.68	No	No
158	130394	Male	51	Non-Hispanic White	College graduate or above	Married/Living with partner	41925.5	51305	174	2	5	1.38	No	No
159	130394	Male	51	Non-Hispanic White	College graduate or above	Married/Living with partner	41925.5	51305	174	2	5	0.87	No	No
160	130394	Male	51	Non-Hispanic White	College graduate or above	Married/Living with partner	41925.5	51305	174	2	5	0.03	No	No
163	130397	Female	67	Non-Hispanic White	High school graduate/GED or equivalent	Married/Living with partner	32394.3	38037.4	179	2	4.48	0	Yes	No
164	130397	Female	67	Non-Hispanic White	High school graduate/GED or equivalent	Married/Living with partner	32394.3	38037.4	179	2	4.48	0.22	Yes	No
165	130397	Female	67	Non-Hispanic White	High school graduate/GED or equivalent	Married/Living with partner	32394.3	38037.4	179	2	4.48	2.73	Yes	No
166	130397	Female	67	Non-Hispanic White	High school graduate/GED or equivalent	Married/Living with partner	32394.3	38037.4	179	2	4.48	0.87	Yes	No
167	130397	Female	67	Non-Hispanic White	High school graduate/GED or equivalent	Married/Living with partner	32394.3	38037.4	179	2	4.48	0	Yes	No
168	130397	Female	67	Non-Hispanic White	High school graduate/GED or equivalent	Married/Living with partner	32394.3	38037.4	179	2	4.48	0.44	Yes	No
169	130397	Female	67	Non-Hispanic White	High school graduate/GED or equivalent	Married/Living with partner	32394.3	38037.4	179	2	4.48	0	Yes	No
170	130397	Female	67	Non-Hispanic White	High school graduate/GED or equivalent	Married/Living with partner	32394.3	38037.4	179	2	4.48	0.34	Yes	No
171	130397	Female	67	Non-Hispanic White	High school graduate/GED or equivalent	Married/Living with partner	32394.3	38037.4	179	2	4.48	1.9	Yes	No
172	130397	Female	67	Non-Hispanic White	High school graduate/GED or equivalent	Married/Living with partner	32394.3	38037.4	179	2	4.48	1.27	Yes	No
173	130397	Female	67	Non-Hispanic White	High school graduate/GED or equivalent	Married/Living with partner	32394.3	38037.4	179	2	4.48	0.29	Yes	No
194	130404	Female	73	Non-Hispanic White	Some college or AA degree	Widowed/Divorced/Separated	22090.2	26881.8	186	2	4.42	2.01	Yes	No
195	130404	Female	73	Non-Hispanic White	Some college or AA degree	Widowed/Divorced/Separated	22090.2	26881.8	186	2	4.42	0.07	Yes	No
196	130404	Female	73	Non-Hispanic White	Some college or AA degree	Widowed/Divorced/Separated	22090.2	26881.8	186	2	4.42	0.38	Yes	No
197	130404	Female	73	Non-Hispanic White	Some college or AA degree	Widowed/Divorced/Separated	22090.2	26881.8	186	2	4.42	0.39	Yes	No
198	130404	Female	73	Non-Hispanic White	Some college or AA degree	Widowed/Divorced/Separated	22090.2	26881.8	186	2	4.42	0.03	Yes	No
199	130404	Female	73	Non-Hispanic White	Some college or AA degree	Widowed/Divorced/Separated	22090.2	26881.8	186	2	4.42	0.62	Yes	No
200	130404	Female	73	Non-Hispanic White	Some college or AA degree	Widowed/Divorced/Separated	22090.2	26881.8	186	2	4.42	0.8	Yes	No
201	130404	Female	73	Non-Hispanic White	Some college or AA degree	Widowed/Divorced/Separated	22090.2	26881.8	186	2	4.42	0.05	Yes	No
202	130404	Female	73	Non-Hispanic White	Some college or AA degree	Widowed/Divorced/Separated	22090.2	26881.8	186	2	4.42	0.2	Yes	No
203	130404	Female	73	Non-Hispanic White	Some college or AA degree	Widowed/Divorced/Separated	22090.2	26881.8	186	2	4.42	0.4	Yes	No
204	130404	Female	73	Non-Hispanic White	Some college or AA degree	Widowed/Divorced/Separated	22090.2	26881.8	186	2	4.42	0.89	Yes	No
205	130404	Female	73	Non-Hispanic White	Some college or AA degree	Widowed/Divorced/Separated	22090.2	26881.8	186	2	4.42	0.05	Yes	No
206	130404	Female	73	Non-Hispanic White	Some college or AA degree	Widowed/Divorced/Separated	22090.2	26881.8	186	2	4.42	0.07	Yes	No
207	130404	Female	73	Non-Hispanic White	Some college or AA degree	Widowed/Divorced/Separated	22090.2	26881.8	186	2	4.42	0.86	Yes	No
208	130404	Female	73	Non-Hispanic White	Some college or AA degree	Widowed/Divorced/Separated	22090.2	26881.8	186	2	4.42	0.04	Yes	No
209	130404	Female	73	Non-Hispanic White	Some college or AA degree	Widowed/Divorced/Separated	22090.2	26881.8	186	2	4.42	0.01	Yes	No
210	130404	Female	73	Non-Hispanic White	Some college or AA degree	Widowed/Divorced/Separated	22090.2	26881.8	186	2	4.42	1.43	Yes	No
211	130404	Female	73	Non-Hispanic White	Some college or AA degree	Widowed/Divorced/Separated	22090.2	26881.8	186	2	4.42	0.32	Yes	No
224	130407	Female	73	Non-Hispanic White	College graduate or above	Widowed/Divorced/Separated	14905	17211	179	2	4.37	0.09	No	Yes
225	130407	Female	73	Non-Hispanic White	College graduate or above	Widowed/Divorced/Separated	14905	17211	179	2	4.37	0.27	No	Yes
226	130407	Female	73	Non-Hispanic White	College graduate or above	Widowed/Divorced/Separated	14905	17211	179	2	4.37	0.01	No	Yes
227	130407	Female	73	Non-Hispanic White	College graduate or above	Widowed/Divorced/Separated	14905	17211	179	2	4.37	0.02	No	Yes
228	130407	Female	73	Non-Hispanic White	College graduate or above	Widowed/Divorced/Separated	14905	17211	179	2	4.37	0.79	No	Yes
229	130407	Female	73	Non-Hispanic White	College graduate or above	Widowed/Divorced/Separated	14905	17211	179	2	4.37	0.42	No	Yes
230	130407	Female	73	Non-Hispanic White	College graduate or above	Widowed/Divorced/Separated	14905	17211	179	2	4.37	0.04	No	Yes
231	130407	Female	73	Non-Hispanic White	College graduate or above	Widowed/Divorced/Separated	14905	17211	179	2	4.37	0.03	No	Yes
232	130407	Female	73	Non-Hispanic White	College graduate or above	Widowed/Divorced/Separated	14905	17211	179	2	4.37	0.01	No	Yes
233	130407	Female	73	Non-Hispanic White	College graduate or above	Widowed/Divorced/Separated	14905	17211	179	2	4.37	0	No	Yes
234	130407	Female	73	Non-Hispanic White	College graduate or above	Widowed/Divorced/Separated	14905	17211	179	2	4.37	0.07	No	Yes
235	130407	Female	73	Non-Hispanic White	College graduate or above	Widowed/Divorced/Separated	14905	17211	179	2	4.37	0.1	No	Yes
236	130407	Female	73	Non-Hispanic White	College graduate or above	Widowed/Divorced/Separated	14905	17211	179	2	4.37	0.15	No	Yes
237	130407	Female	73	Non-Hispanic White	College graduate or above	Widowed/Divorced/Separated	14905	17211	179	2	4.37	0.17	No	Yes
238	130407	Female	73	Non-Hispanic White	College graduate or above	Widowed/Divorced/Separated	14905	17211	179	2	4.37	0.06	No	Yes
239	130407	Female	73	Non-Hispanic White	College graduate or above	Widowed/Divorced/Separated	14905	17211	179	2	4.37	0.01	No	Yes
240	130407	Female	73	Non-Hispanic White	College graduate or above	Widowed/Divorced/Separated	14905	17211	179	2	4.37	0.1	No	Yes
241	130407	Female	73	Non-Hispanic White	College graduate or above	Widowed/Divorced/Separated	14905	17211	179	2	4.37	0.02	No	Yes
242	130407	Female	73	Non-Hispanic White	College graduate or above	Widowed/Divorced/Separated	14905	17211	179	2	4.37	1.1	No	Yes
243	130407	Female	73	Non-Hispanic White	College graduate or above	Widowed/Divorced/Separated	14905	17211	179	2	4.37	0.1	No	Yes
244	130407	Female	73	Non-Hispanic White	College graduate or above	Widowed/Divorced/Separated	14905	17211	179	2	4.37	0.01	No	Yes
245	130407	Female	73	Non-Hispanic White	College graduate or above	Widowed/Divorced/Separated	14905	17211	179	2	4.37	0.82	No	Yes
246	130407	Female	73	Non-Hispanic White	College graduate or above	Widowed/Divorced/Separated	14905	17211	179	2	4.37	0.04	No	Yes
247	130407	Female	73	Non-Hispanic White	College graduate or above	Widowed/Divorced/Separated	14905	17211	179	2	4.37	0.53	No	Yes
248	130407	Female	73	Non-Hispanic White	College graduate or above	Widowed/Divorced/Separated	14905	17211	179	2	4.37	0.03	No	Yes
249	130407	Female	73	Non-Hispanic White	College graduate or above	Widowed/Divorced/Separated	14905	17211	179	2	4.37	0.2	No	Yes
250	130407	Female	73	Non-Hispanic White	College graduate or above	Widowed/Divorced/Separated	14905	17211	179	2	4.37	0.42	No	Yes
251	130407	Female	73	Non-Hispanic White	College graduate or above	Widowed/Divorced/Separated	14905	17211	179	2	4.37	0.02	No	Yes
252	130407	Female	73	Non-Hispanic White	College graduate or above	Widowed/Divorced/Separated	14905	17211	179	2	4.37	0.01	No	Yes
253	130407	Female	73	Non-Hispanic White	College graduate or above	Widowed/Divorced/Separated	14905	17211	179	2	4.37	0.93	No	Yes
254	130407	Female	73	Non-Hispanic White	College graduate or above	Widowed/Divorced/Separated	14905	17211	179	2	4.37	0.01	No	Yes
256	130409	Male	68	Non-Hispanic White	Some college or AA degree	Married/Living with partner	47474.3	59547.4	184	1	3.14	0.36	No	No
257	130409	Male	68	Non-Hispanic White	Some college or AA degree	Married/Living with partner	47474.3	59547.4	184	1	3.14	1.84	No	No
258	130409	Male	68	Non-Hispanic White	Some college or AA degree	Married/Living with partner	47474.3	59547.4	184	1	3.14	0.04	No	No
259	130409	Male	68	Non-Hispanic White	Some college or AA degree	Married/Living with partner	47474.3	59547.4	184	1	3.14	0.02	No	No
260	130409	Male	68	Non-Hispanic White	Some college or AA degree	Married/Living with partner	47474.3	59547.4	184	1	3.14	1.46	No	No
261	130409	Male	68	Non-Hispanic White	Some college or AA degree	Married/Living with partner	47474.3	59547.4	184	1	3.14	0.03	No	No
262	130409	Male	68	Non-Hispanic White	Some college or AA degree	Married/Living with partner	47474.3	59547.4	184	1	3.14	0.03	No	No
263	130409	Male	68	Non-Hispanic White	Some college or AA degree	Married/Living with partner	47474.3	59547.4	184	1	3.14	0.04	No	No
264	130409	Male	68	Non-Hispanic White	Some college or AA degree	Married/Living with partner	47474.3	59547.4	184	1	3.14	0.34	No	No
265	130409	Male	68	Non-Hispanic White	Some college or AA degree	Married/Living with partner	47474.3	59547.4	184	1	3.14	4.54	No	No
266	130409	Male	68	Non-Hispanic White	Some college or AA degree	Married/Living with partner	47474.3	59547.4	184	1	3.14	0.02	No	No
267	130409	Male	68	Non-Hispanic White	Some college or AA degree	Married/Living with partner	47474.3	59547.4	184	1	3.14	0.83	No	No
268	130409	Male	68	Non-Hispanic White	Some college or AA degree	Married/Living with partner	47474.3	59547.4	184	1	3.14	0.02	No	No
269	130409	Male	68	Non-Hispanic White	Some college or AA degree	Married/Living with partner	47474.3	59547.4	184	1	3.14	0.01	No	No
270	130409	Male	68	Non-Hispanic White	Some college or AA degree	Married/Living with partner	47474.3	59547.4	184	1	3.14	0.03	No	No
271	130409	Male	68	Non-Hispanic White	Some college or AA degree	Married/Living with partner	47474.3	59547.4	184	1	3.14	1.23	No	No
272	130409	Male	68	Non-Hispanic White	Some college or AA degree	Married/Living with partner	47474.3	59547.4	184	1	3.14	0.07	No	No
273	130409	Male	68	Non-Hispanic White	Some college or AA degree	Married/Living with partner	47474.3	59547.4	184	1	3.14	0.02	No	No
274	130409	Male	68	Non-Hispanic White	Some college or AA degree	Married/Living with partner	47474.3	59547.4	184	1	3.14	0.59	No	No
305	130413	Female	67	Other Hispanic	9-11th grade (Includes 12th grade with no diploma)	Married/Living with partner	13060.5	18187.1	183	1	0.05	0.04	No	No
306	130413	Female	67	Other Hispanic	9-11th grade (Includes 12th grade with no diploma)	Married/Living with partner	13060.5	18187.1	183	1	0.05	1.07	No	No
307	130413	Female	67	Other Hispanic	9-11th grade (Includes 12th grade with no diploma)	Married/Living with partner	13060.5	18187.1	183	1	0.05	0.55	No	No
308	130413	Female	67	Other Hispanic	9-11th grade (Includes 12th grade with no diploma)	Married/Living with partner	13060.5	18187.1	183	1	0.05	0.04	No	No
309	130413	Female	67	Other Hispanic	9-11th grade (Includes 12th grade with no diploma)	Married/Living with partner	13060.5	18187.1	183	1	0.05	0.01	No	No
310	130413	Female	67	Other Hispanic	9-11th grade (Includes 12th grade with no diploma)	Married/Living with partner	13060.5	18187.1	183	1	0.05	0.01	No	No
311	130413	Female	67	Other Hispanic	9-11th grade (Includes 12th grade with no diploma)	Married/Living with partner	13060.5	18187.1	183	1	0.05	0	No	No
312	130413	Female	67	Other Hispanic	9-11th grade (Includes 12th grade with no diploma)	Married/Living with partner	13060.5	18187.1	183	1	0.05	2.43	No	No
313	130413	Female	67	Other Hispanic	9-11th grade (Includes 12th grade with no diploma)	Married/Living with partner	13060.5	18187.1	183	1	0.05	2.07	No	No
314	130413	Female	67	Other Hispanic	9-11th grade (Includes 12th grade with no diploma)	Married/Living with partner	13060.5	18187.1	183	1	0.05	0.74	No	No
315	130413	Female	67	Other Hispanic	9-11th grade (Includes 12th grade with no diploma)	Married/Living with partner	13060.5	18187.1	183	1	0.05	0	No	No
338	130422	Male	66	Non-Hispanic White	Some college or AA degree	Married/Living with partner	34125.2	43734.6	177	1	3.82	0.25	No	No
339	130422	Male	66	Non-Hispanic White	Some college or AA degree	Married/Living with partner	34125.2	43734.6	177	1	3.82	0	No	No
340	130422	Male	66	Non-Hispanic White	Some college or AA degree	Married/Living with partner	34125.2	43734.6	177	1	3.82	0.31	No	No
341	130422	Male	66	Non-Hispanic White	Some college or AA degree	Married/Living with partner	34125.2	43734.6	177	1	3.82	0.59	No	No
342	130422	Male	66	Non-Hispanic White	Some college or AA degree	Married/Living with partner	34125.2	43734.6	177	1	3.82	0.09	No	No
343	130422	Male	66	Non-Hispanic White	Some college or AA degree	Married/Living with partner	34125.2	43734.6	177	1	3.82	0.05	No	No
344	130422	Male	66	Non-Hispanic White	Some college or AA degree	Married/Living with partner	34125.2	43734.6	177	1	3.82	0.08	No	No
345	130422	Male	66	Non-Hispanic White	Some college or AA degree	Married/Living with partner	34125.2	43734.6	177	1	3.82	0	No	No
346	130422	Male	66	Non-Hispanic White	Some college or AA degree	Married/Living with partner	34125.2	43734.6	177	1	3.82	0.01	No	No
347	130422	Male	66	Non-Hispanic White	Some college or AA degree	Married/Living with partner	34125.2	43734.6	177	1	3.82	0.05	No	No
348	130422	Male	66	Non-Hispanic White	Some college or AA degree	Married/Living with partner	34125.2	43734.6	177	1	3.82	1.27	No	No
349	130422	Male	66	Non-Hispanic White	Some college or AA degree	Married/Living with partner	34125.2	43734.6	177	1	3.82	0.02	No	No
350	130422	Male	66	Non-Hispanic White	Some college or AA degree	Married/Living with partner	34125.2	43734.6	177	1	3.82	1.28	No	No
351	130422	Male	66	Non-Hispanic White	Some college or AA degree	Married/Living with partner	34125.2	43734.6	177	1	3.82	0.28	No	No
352	130422	Male	66	Non-Hispanic White	Some college or AA degree	Married/Living with partner	34125.2	43734.6	177	1	3.82	0.04	No	No
353	130422	Male	66	Non-Hispanic White	Some college or AA degree	Married/Living with partner	34125.2	43734.6	177	1	3.82	0	No	No
354	130422	Male	66	Non-Hispanic White	Some college or AA degree	Married/Living with partner	34125.2	43734.6	177	1	3.82	0.53	No	No
355	130422	Male	66	Non-Hispanic White	Some college or AA degree	Married/Living with partner	34125.2	43734.6	177	1	3.82	0.02	No	No
356	130422	Male	66	Non-Hispanic White	Some college or AA degree	Married/Living with partner	34125.2	43734.6	177	1	3.82	0.02	No	No
357	130422	Male	66	Non-Hispanic White	Some college or AA degree	Married/Living with partner	34125.2	43734.6	177	1	3.82	0.63	No	No
358	130422	Male	66	Non-Hispanic White	Some college or AA degree	Married/Living with partner	34125.2	43734.6	177	1	3.82	0.1	No	No
359	130422	Male	66	Non-Hispanic White	Some college or AA degree	Married/Living with partner	34125.2	43734.6	177	1	3.82	0.16	No	No
360	130422	Male	66	Non-Hispanic White	Some college or AA degree	Married/Living with partner	34125.2	43734.6	177	1	3.82	0.08	No	No
361	130422	Male	66	Non-Hispanic White	Some college or AA degree	Married/Living with partner	34125.2	43734.6	177	1	3.82	0	No	No
362	130422	Male	66	Non-Hispanic White	Some college or AA degree	Married/Living with partner	34125.2	43734.6	177	1	3.82	0.86	No	No
365	130425	Female	68	Non-Hispanic White	Some college or AA degree	Married/Living with partner	13927.6	16236.8	186	1	1.91	1	No	No
366	130425	Female	68	Non-Hispanic White	Some college or AA degree	Married/Living with partner	13927.6	16236.8	186	1	1.91	0.05	No	No
367	130425	Female	68	Non-Hispanic White	Some college or AA degree	Married/Living with partner	13927.6	16236.8	186	1	1.91	0.43	No	No
368	130425	Female	68	Non-Hispanic White	Some college or AA degree	Married/Living with partner	13927.6	16236.8	186	1	1.91	1.39	No	No
369	130425	Female	68	Non-Hispanic White	Some college or AA degree	Married/Living with partner	13927.6	16236.8	186	1	1.91	1.28	No	No
370	130425	Female	68	Non-Hispanic White	Some college or AA degree	Married/Living with partner	13927.6	16236.8	186	1	1.91	3.97	No	No
371	130425	Female	68	Non-Hispanic White	Some college or AA degree	Married/Living with partner	13927.6	16236.8	186	1	1.91	0	No	No
400	130438	Male	63	Other Hispanic	High school graduate/GED or equivalent	Married/Living with partner	41031	54924.2	181	2	5	0.02	No	No
401	130438	Male	63	Other Hispanic	High school graduate/GED or equivalent	Married/Living with partner	41031	54924.2	181	2	5	0.07	No	No
402	130438	Male	63	Other Hispanic	High school graduate/GED or equivalent	Married/Living with partner	41031	54924.2	181	2	5	2.7	No	No
403	130438	Male	63	Other Hispanic	High school graduate/GED or equivalent	Married/Living with partner	41031	54924.2	181	2	5	22.52	No	No
404	130438	Male	63	Other Hispanic	High school graduate/GED or equivalent	Married/Living with partner	41031	54924.2	181	2	5	0.03	No	No
405	130438	Male	63	Other Hispanic	High school graduate/GED or equivalent	Married/Living with partner	41031	54924.2	181	2	5	0.89	No	No
406	130438	Male	63	Other Hispanic	High school graduate/GED or equivalent	Married/Living with partner	41031	54924.2	181	2	5	0.04	No	No
407	130438	Male	63	Other Hispanic	High school graduate/GED or equivalent	Married/Living with partner	41031	54924.2	181	2	5	0.02	No	No
408	130438	Male	63	Other Hispanic	High school graduate/GED or equivalent	Married/Living with partner	41031	54924.2	181	2	5	0	No	No
409	130438	Male	63	Other Hispanic	High school graduate/GED or equivalent	Married/Living with partner	41031	54924.2	181	2	5	0.04	No	No
410	130438	Male	63	Other Hispanic	High school graduate/GED or equivalent	Married/Living with partner	41031	54924.2	181	2	5	0	No	No
411	130438	Male	63	Other Hispanic	High school graduate/GED or equivalent	Married/Living with partner	41031	54924.2	181	2	5	0.2	No	No
412	130438	Male	63	Other Hispanic	High school graduate/GED or equivalent	Married/Living with partner	41031	54924.2	181	2	5	0.07	No	No
413	130438	Male	63	Other Hispanic	High school graduate/GED or equivalent	Married/Living with partner	41031	54924.2	181	2	5	0.08	No	No
414	130438	Male	63	Other Hispanic	High school graduate/GED or equivalent	Married/Living with partner	41031	54924.2	181	2	5	1.1	No	No
415	130438	Male	63	Other Hispanic	High school graduate/GED or equivalent	Married/Living with partner	41031	54924.2	181	2	5	0.1	No	No
418	130441	Female	33	Other Race - Including Multi-Racial	College graduate or above	Married/Living with partner	21091.8	31895.8	174	2	5	0.09	No	No
419	130441	Female	33	Other Race - Including Multi-Racial	College graduate or above	Married/Living with partner	21091.8	31895.8	174	2	5	0.26	No	No
420	130441	Female	33	Other Race - Including Multi-Racial	College graduate or above	Married/Living with partner	21091.8	31895.8	174	2	5	1.45	No	No
421	130441	Female	33	Other Race - Including Multi-Racial	College graduate or above	Married/Living with partner	21091.8	31895.8	174	2	5	0.45	No	No
422	130441	Female	33	Other Race - Including Multi-Racial	College graduate or above	Married/Living with partner	21091.8	31895.8	174	2	5	0.07	No	No
423	130441	Female	33	Other Race - Including Multi-Racial	College graduate or above	Married/Living with partner	21091.8	31895.8	174	2	5	0.07	No	No
424	130441	Female	33	Other Race - Including Multi-Racial	College graduate or above	Married/Living with partner	21091.8	31895.8	174	2	5	0.13	No	No
425	130441	Female	33	Other Race - Including Multi-Racial	College graduate or above	Married/Living with partner	21091.8	31895.8	174	2	5	1.76	No	No
426	130441	Female	33	Other Race - Including Multi-Racial	College graduate or above	Married/Living with partner	21091.8	31895.8	174	2	5	0.03	No	No
427	130441	Female	33	Other Race - Including Multi-Racial	College graduate or above	Married/Living with partner	21091.8	31895.8	174	2	5	0.07	No	No
428	130441	Female	33	Other Race - Including Multi-Racial	College graduate or above	Married/Living with partner	21091.8	31895.8	174	2	5	0.98	No	No
429	130441	Female	33	Other Race - Including Multi-Racial	College graduate or above	Married/Living with partner	21091.8	31895.8	174	2	5	0.54	No	No
430	130441	Female	33	Other Race - Including Multi-Racial	College graduate or above	Married/Living with partner	21091.8	31895.8	174	2	5	0.05	No	No
431	130441	Female	33	Other Race - Including Multi-Racial	College graduate or above	Married/Living with partner	21091.8	31895.8	174	2	5	0.36	No	No
432	130441	Female	33	Other Race - Including Multi-Racial	College graduate or above	Married/Living with partner	21091.8	31895.8	174	2	5	0.29	No	No
433	130442	Male	43	Non-Hispanic White	College graduate or above	Never married	25184.5	32666.2	179	2	5	0	No	No
434	130442	Male	43	Non-Hispanic White	College graduate or above	Never married	25184.5	32666.2	179	2	5	0.05	No	No
436	130444	Female	77	Non-Hispanic White	High school graduate/GED or equivalent	Widowed/Divorced/Separated	24002.9	35803.7	184	1	4.36	0.01	No	No
437	130444	Female	77	Non-Hispanic White	High school graduate/GED or equivalent	Widowed/Divorced/Separated	24002.9	35803.7	184	1	4.36	1.1	No	No
438	130444	Female	77	Non-Hispanic White	High school graduate/GED or equivalent	Widowed/Divorced/Separated	24002.9	35803.7	184	1	4.36	1.29	No	No
439	130444	Female	77	Non-Hispanic White	High school graduate/GED or equivalent	Widowed/Divorced/Separated	24002.9	35803.7	184	1	4.36	0.05	No	No
440	130444	Female	77	Non-Hispanic White	High school graduate/GED or equivalent	Widowed/Divorced/Separated	24002.9	35803.7	184	1	4.36	0.64	No	No
441	130444	Female	77	Non-Hispanic White	High school graduate/GED or equivalent	Widowed/Divorced/Separated	24002.9	35803.7	184	1	4.36	0.24	No	No
442	130444	Female	77	Non-Hispanic White	High school graduate/GED or equivalent	Widowed/Divorced/Separated	24002.9	35803.7	184	1	4.36	0.26	No	No
443	130444	Female	77	Non-Hispanic White	High school graduate/GED or equivalent	Widowed/Divorced/Separated	24002.9	35803.7	184	1	4.36	0.62	No	No
444	130444	Female	77	Non-Hispanic White	High school graduate/GED or equivalent	Widowed/Divorced/Separated	24002.9	35803.7	184	1	4.36	0.05	No	No
445	130444	Female	77	Non-Hispanic White	High school graduate/GED or equivalent	Widowed/Divorced/Separated	24002.9	35803.7	184	1	4.36	0.5	No	No
446	130444	Female	77	Non-Hispanic White	High school graduate/GED or equivalent	Widowed/Divorced/Separated	24002.9	35803.7	184	1	4.36	0.56	No	No
447	130444	Female	77	Non-Hispanic White	High school graduate/GED or equivalent	Widowed/Divorced/Separated	24002.9	35803.7	184	1	4.36	0.47	No	No
448	130444	Female	77	Non-Hispanic White	High school graduate/GED or equivalent	Widowed/Divorced/Separated	24002.9	35803.7	184	1	4.36	0	No	No
449	130444	Female	77	Non-Hispanic White	High school graduate/GED or equivalent	Widowed/Divorced/Separated	24002.9	35803.7	184	1	4.36	0	No	No
450	130444	Female	77	Non-Hispanic White	High school graduate/GED or equivalent	Widowed/Divorced/Separated	24002.9	35803.7	184	1	4.36	0.78	No	No
451	130444	Female	77	Non-Hispanic White	High school graduate/GED or equivalent	Widowed/Divorced/Separated	24002.9	35803.7	184	1	4.36	0.12	No	No
452	130444	Female	77	Non-Hispanic White	High school graduate/GED or equivalent	Widowed/Divorced/Separated	24002.9	35803.7	184	1	4.36	0.14	No	No
453	130444	Female	77	Non-Hispanic White	High school graduate/GED or equivalent	Widowed/Divorced/Separated	24002.9	35803.7	184	1	4.36	0.03	No	No
454	130444	Female	77	Non-Hispanic White	High school graduate/GED or equivalent	Widowed/Divorced/Separated	24002.9	35803.7	184	1	4.36	0.46	No	No
455	130444	Female	77	Non-Hispanic White	High school graduate/GED or equivalent	Widowed/Divorced/Separated	24002.9	35803.7	184	1	4.36	0.17	No	No
456	130444	Female	77	Non-Hispanic White	High school graduate/GED or equivalent	Widowed/Divorced/Separated	24002.9	35803.7	184	1	4.36	1.52	No	No
457	130444	Female	77	Non-Hispanic White	High school graduate/GED or equivalent	Widowed/Divorced/Separated	24002.9	35803.7	184	1	4.36	0.14	No	No
458	130444	Female	77	Non-Hispanic White	High school graduate/GED or equivalent	Widowed/Divorced/Separated	24002.9	35803.7	184	1	4.36	0.03	No	No
459	130444	Female	77	Non-Hispanic White	High school graduate/GED or equivalent	Widowed/Divorced/Separated	24002.9	35803.7	184	1	4.36	0.48	No	No
460	130444	Female	77	Non-Hispanic White	High school graduate/GED or equivalent	Widowed/Divorced/Separated	24002.9	35803.7	184	1	4.36	0.78	No	No
474	130449	Female	26	Non-Hispanic White	Some college or AA degree	Married/Living with partner	15472.1	21770.6	187	2	3.47	0	No	Yes
475	130449	Female	26	Non-Hispanic White	Some college or AA degree	Married/Living with partner	15472.1	21770.6	187	2	3.47	4.98	No	Yes
476	130449	Female	26	Non-Hispanic White	Some college or AA degree	Married/Living with partner	15472.1	21770.6	187	2	3.47	0.8	No	Yes
477	130449	Female	26	Non-Hispanic White	Some college or AA degree	Married/Living with partner	15472.1	21770.6	187	2	3.47	0.79	No	Yes
478	130449	Female	26	Non-Hispanic White	Some college or AA degree	Married/Living with partner	15472.1	21770.6	187	2	3.47	0.77	No	Yes
479	130449	Female	26	Non-Hispanic White	Some college or AA degree	Married/Living with partner	15472.1	21770.6	187	2	3.47	0.78	No	Yes
480	130449	Female	26	Non-Hispanic White	Some college or AA degree	Married/Living with partner	15472.1	21770.6	187	2	3.47	0.43	No	Yes
481	130449	Female	26	Non-Hispanic White	Some college or AA degree	Married/Living with partner	15472.1	21770.6	187	2	3.47	0.16	No	Yes
482	130449	Female	26	Non-Hispanic White	Some college or AA degree	Married/Living with partner	15472.1	21770.6	187	2	3.47	0.62	No	Yes
483	130449	Female	26	Non-Hispanic White	Some college or AA degree	Married/Living with partner	15472.1	21770.6	187	2	3.47	1.24	No	Yes
484	130450	Male	54	Non-Hispanic White	9-11th grade (Includes 12th grade with no diploma)	Widowed/Divorced/Separated	40995.8	48188.9	177	1	1.65	0.29	No	Yes
485	130450	Male	54	Non-Hispanic White	9-11th grade (Includes 12th grade with no diploma)	Widowed/Divorced/Separated	40995.8	48188.9	177	1	1.65	1.86	No	Yes
486	130450	Male	54	Non-Hispanic White	9-11th grade (Includes 12th grade with no diploma)	Widowed/Divorced/Separated	40995.8	48188.9	177	1	1.65	0	No	Yes
487	130450	Male	54	Non-Hispanic White	9-11th grade (Includes 12th grade with no diploma)	Widowed/Divorced/Separated	40995.8	48188.9	177	1	1.65	1.96	No	Yes
488	130450	Male	54	Non-Hispanic White	9-11th grade (Includes 12th grade with no diploma)	Widowed/Divorced/Separated	40995.8	48188.9	177	1	1.65	0.31	No	Yes
489	130450	Male	54	Non-Hispanic White	9-11th grade (Includes 12th grade with no diploma)	Widowed/Divorced/Separated	40995.8	48188.9	177	1	1.65	0.12	No	Yes
490	130450	Male	54	Non-Hispanic White	9-11th grade (Includes 12th grade with no diploma)	Widowed/Divorced/Separated	40995.8	48188.9	177	1	1.65	0.12	No	Yes
493	130453	Male	70	Non-Hispanic White	High school graduate/GED or equivalent	Married/Living with partner	45422.8	44795.6	173	1	3.82	0.02	No	Yes
494	130453	Male	70	Non-Hispanic White	High school graduate/GED or equivalent	Married/Living with partner	45422.8	44795.6	173	1	3.82	0.69	No	Yes
495	130453	Male	70	Non-Hispanic White	High school graduate/GED or equivalent	Married/Living with partner	45422.8	44795.6	173	1	3.82	0.03	No	Yes
496	130453	Male	70	Non-Hispanic White	High school graduate/GED or equivalent	Married/Living with partner	45422.8	44795.6	173	1	3.82	0.06	No	Yes
497	130453	Male	70	Non-Hispanic White	High school graduate/GED or equivalent	Married/Living with partner	45422.8	44795.6	173	1	3.82	0.85	No	Yes
498	130453	Male	70	Non-Hispanic White	High school graduate/GED or equivalent	Married/Living with partner	45422.8	44795.6	173	1	3.82	0.44	No	Yes
499	130453	Male	70	Non-Hispanic White	High school graduate/GED or equivalent	Married/Living with partner	45422.8	44795.6	173	1	3.82	0.02	No	Yes
500	130453	Male	70	Non-Hispanic White	High school graduate/GED or equivalent	Married/Living with partner	45422.8	44795.6	173	1	3.82	0.05	No	Yes
501	130453	Male	70	Non-Hispanic White	High school graduate/GED or equivalent	Married/Living with partner	45422.8	44795.6	173	1	3.82	1.56	No	Yes
502	130453	Male	70	Non-Hispanic White	High school graduate/GED or equivalent	Married/Living with partner	45422.8	44795.6	173	1	3.82	0.29	No	Yes
503	130453	Male	70	Non-Hispanic White	High school graduate/GED or equivalent	Married/Living with partner	45422.8	44795.6	173	1	3.82	0	No	Yes
504	130453	Male	70	Non-Hispanic White	High school graduate/GED or equivalent	Married/Living with partner	45422.8	44795.6	173	1	3.82	0.09	No	Yes
505	130453	Male	70	Non-Hispanic White	High school graduate/GED or equivalent	Married/Living with partner	45422.8	44795.6	173	1	3.82	0.09	No	Yes
506	130453	Male	70	Non-Hispanic White	High school graduate/GED or equivalent	Married/Living with partner	45422.8	44795.6	173	1	3.82	0.03	No	Yes
507	130453	Male	70	Non-Hispanic White	High school graduate/GED or equivalent	Married/Living with partner	45422.8	44795.6	173	1	3.82	1.03	No	Yes
508	130453	Male	70	Non-Hispanic White	High school graduate/GED or equivalent	Married/Living with partner	45422.8	44795.6	173	1	3.82	0.3	No	Yes
509	130453	Male	70	Non-Hispanic White	High school graduate/GED or equivalent	Married/Living with partner	45422.8	44795.6	173	1	3.82	0.7	No	Yes
510	130453	Male	70	Non-Hispanic White	High school graduate/GED or equivalent	Married/Living with partner	45422.8	44795.6	173	1	3.82	2.05	No	Yes
511	130453	Male	70	Non-Hispanic White	High school graduate/GED or equivalent	Married/Living with partner	45422.8	44795.6	173	1	3.82	0.05	No	Yes
512	130453	Male	70	Non-Hispanic White	High school graduate/GED or equivalent	Married/Living with partner	45422.8	44795.6	173	1	3.82	0.02	No	Yes
513	130453	Male	70	Non-Hispanic White	High school graduate/GED or equivalent	Married/Living with partner	45422.8	44795.6	173	1	3.82	0.05	No	Yes
514	130453	Male	70	Non-Hispanic White	High school graduate/GED or equivalent	Married/Living with partner	45422.8	44795.6	173	1	3.82	0.07	No	Yes
515	130453	Male	70	Non-Hispanic White	High school graduate/GED or equivalent	Married/Living with partner	45422.8	44795.6	173	1	3.82	0.13	No	Yes
516	130453	Male	70	Non-Hispanic White	High school graduate/GED or equivalent	Married/Living with partner	45422.8	44795.6	173	1	3.82	0.04	No	Yes
517	130453	Male	70	Non-Hispanic White	High school graduate/GED or equivalent	Married/Living with partner	45422.8	44795.6	173	1	3.82	0.19	No	Yes
518	130453	Male	70	Non-Hispanic White	High school graduate/GED or equivalent	Married/Living with partner	45422.8	44795.6	173	1	3.82	0.01	No	Yes
519	130453	Male	70	Non-Hispanic White	High school graduate/GED or equivalent	Married/Living with partner	45422.8	44795.6	173	1	3.82	0.02	No	Yes
529	130457	Female	38	Non-Hispanic White	College graduate or above	Never married	15797.1	19115	183	1	5	0.1	No	Yes
530	130457	Female	38	Non-Hispanic White	College graduate or above	Never married	15797.1	19115	183	1	5	0.18	No	Yes
531	130457	Female	38	Non-Hispanic White	College graduate or above	Never married	15797.1	19115	183	1	5	0.05	No	Yes
532	130457	Female	38	Non-Hispanic White	College graduate or above	Never married	15797.1	19115	183	1	5	0.44	No	Yes
533	130457	Female	38	Non-Hispanic White	College graduate or above	Never married	15797.1	19115	183	1	5	0.15	No	Yes
534	130457	Female	38	Non-Hispanic White	College graduate or above	Never married	15797.1	19115	183	1	5	0.05	No	Yes
535	130457	Female	38	Non-Hispanic White	College graduate or above	Never married	15797.1	19115	183	1	5	1.37	No	Yes
536	130457	Female	38	Non-Hispanic White	College graduate or above	Never married	15797.1	19115	183	1	5	0.03	No	Yes
537	130457	Female	38	Non-Hispanic White	College graduate or above	Never married	15797.1	19115	183	1	5	0	No	Yes
538	130457	Female	38	Non-Hispanic White	College graduate or above	Never married	15797.1	19115	183	1	5	0.12	No	Yes
539	130457	Female	38	Non-Hispanic White	College graduate or above	Never married	15797.1	19115	183	1	5	0.11	No	Yes
540	130457	Female	38	Non-Hispanic White	College graduate or above	Never married	15797.1	19115	183	1	5	0.39	No	Yes
541	130457	Female	38	Non-Hispanic White	College graduate or above	Never married	15797.1	19115	183	1	5	0.06	No	Yes
542	130457	Female	38	Non-Hispanic White	College graduate or above	Never married	15797.1	19115	183	1	5	0.15	No	Yes
543	130457	Female	38	Non-Hispanic White	College graduate or above	Never married	15797.1	19115	183	1	5	0.04	No	Yes
544	130457	Female	38	Non-Hispanic White	College graduate or above	Never married	15797.1	19115	183	1	5	0	No	Yes
545	130457	Female	38	Non-Hispanic White	College graduate or above	Never married	15797.1	19115	183	1	5	0.03	No	Yes
546	130457	Female	38	Non-Hispanic White	College graduate or above	Never married	15797.1	19115	183	1	5	0.36	No	Yes
547	130457	Female	38	Non-Hispanic White	College graduate or above	Never married	15797.1	19115	183	1	5	0	No	Yes
548	130457	Female	38	Non-Hispanic White	College graduate or above	Never married	15797.1	19115	183	1	5	0.07	No	Yes
549	130457	Female	38	Non-Hispanic White	College graduate or above	Never married	15797.1	19115	183	1	5	0.49	No	Yes
550	130457	Female	38	Non-Hispanic White	College graduate or above	Never married	15797.1	19115	183	1	5	0.35	No	Yes
551	130457	Female	38	Non-Hispanic White	College graduate or above	Never married	15797.1	19115	183	1	5	0.11	No	Yes
552	130457	Female	38	Non-Hispanic White	College graduate or above	Never married	15797.1	19115	183	1	5	0.07	No	Yes
553	130457	Female	38	Non-Hispanic White	College graduate or above	Never married	15797.1	19115	183	1	5	0.02	No	Yes
554	130457	Female	38	Non-Hispanic White	College graduate or above	Never married	15797.1	19115	183	1	5	0.09	No	Yes
555	130457	Female	38	Non-Hispanic White	College graduate or above	Never married	15797.1	19115	183	1	5	0.09	No	Yes
556	130457	Female	38	Non-Hispanic White	College graduate or above	Never married	15797.1	19115	183	1	5	0.13	No	Yes
557	130457	Female	38	Non-Hispanic White	College graduate or above	Never married	15797.1	19115	183	1	5	0.17	No	Yes
595	130461	Female	71	Non-Hispanic White	College graduate or above	Widowed/Divorced/Separated	14741.4	16455.8	185	2	5	0.19	Yes	No
596	130461	Female	71	Non-Hispanic White	College graduate or above	Widowed/Divorced/Separated	14741.4	16455.8	185	2	5	1.19	Yes	No
597	130461	Female	71	Non-Hispanic White	College graduate or above	Widowed/Divorced/Separated	14741.4	16455.8	185	2	5	0.33	Yes	No
598	130461	Female	71	Non-Hispanic White	College graduate or above	Widowed/Divorced/Separated	14741.4	16455.8	185	2	5	0.05	Yes	No
599	130461	Female	71	Non-Hispanic White	College graduate or above	Widowed/Divorced/Separated	14741.4	16455.8	185	2	5	0	Yes	No
600	130461	Female	71	Non-Hispanic White	College graduate or above	Widowed/Divorced/Separated	14741.4	16455.8	185	2	5	0.61	Yes	No
601	130461	Female	71	Non-Hispanic White	College graduate or above	Widowed/Divorced/Separated	14741.4	16455.8	185	2	5	0	Yes	No
602	130461	Female	71	Non-Hispanic White	College graduate or above	Widowed/Divorced/Separated	14741.4	16455.8	185	2	5	0.19	Yes	No
603	130461	Female	71	Non-Hispanic White	College graduate or above	Widowed/Divorced/Separated	14741.4	16455.8	185	2	5	2.62	Yes	No
604	130461	Female	71	Non-Hispanic White	College graduate or above	Widowed/Divorced/Separated	14741.4	16455.8	185	2	5	0.04	Yes	No
605	130461	Female	71	Non-Hispanic White	College graduate or above	Widowed/Divorced/Separated	14741.4	16455.8	185	2	5	0.55	Yes	No
606	130461	Female	71	Non-Hispanic White	College graduate or above	Widowed/Divorced/Separated	14741.4	16455.8	185	2	5	2.62	Yes	No
607	130461	Female	71	Non-Hispanic White	College graduate or above	Widowed/Divorced/Separated	14741.4	16455.8	185	2	5	0.1	Yes	No
608	130461	Female	71	Non-Hispanic White	College graduate or above	Widowed/Divorced/Separated	14741.4	16455.8	185	2	5	0.02	Yes	No
609	130461	Female	71	Non-Hispanic White	College graduate or above	Widowed/Divorced/Separated	14741.4	16455.8	185	2	5	0.1	Yes	No
613	130465	Male	77	Non-Hispanic Black	College graduate or above	Never married	55458	64497.9	181	1	5	2.53	No	Yes
614	130465	Male	77	Non-Hispanic Black	College graduate or above	Never married	55458	64497.9	181	1	5	1.7	No	Yes
615	130465	Male	77	Non-Hispanic Black	College graduate or above	Never married	55458	64497.9	181	1	5	1.39	No	Yes
616	130465	Male	77	Non-Hispanic Black	College graduate or above	Never married	55458	64497.9	181	1	5	0.01	No	Yes
617	130465	Male	77	Non-Hispanic Black	College graduate or above	Never married	55458	64497.9	181	1	5	0.02	No	Yes
618	130465	Male	77	Non-Hispanic Black	College graduate or above	Never married	55458	64497.9	181	1	5	0.19	No	Yes
619	130465	Male	77	Non-Hispanic Black	College graduate or above	Never married	55458	64497.9	181	1	5	0.51	No	Yes
620	130465	Male	77	Non-Hispanic Black	College graduate or above	Never married	55458	64497.9	181	1	5	0.17	No	Yes
621	130465	Male	77	Non-Hispanic Black	College graduate or above	Never married	55458	64497.9	181	1	5	0.07	No	Yes
622	130465	Male	77	Non-Hispanic Black	College graduate or above	Never married	55458	64497.9	181	1	5	0.01	No	Yes
623	130465	Male	77	Non-Hispanic Black	College graduate or above	Never married	55458	64497.9	181	1	5	0.35	No	Yes
624	130465	Male	77	Non-Hispanic Black	College graduate or above	Never married	55458	64497.9	181	1	5	0.03	No	Yes
625	130465	Male	77	Non-Hispanic Black	College graduate or above	Never married	55458	64497.9	181	1	5	0.34	No	Yes
626	130465	Male	77	Non-Hispanic Black	College graduate or above	Never married	55458	64497.9	181	1	5	0.3	No	Yes
627	130465	Male	77	Non-Hispanic Black	College graduate or above	Never married	55458	64497.9	181	1	5	0.63	No	Yes
628	130465	Male	77	Non-Hispanic Black	College graduate or above	Never married	55458	64497.9	181	1	5	2.1	No	Yes
629	130465	Male	77	Non-Hispanic Black	College graduate or above	Never married	55458	64497.9	181	1	5	1.02	No	Yes
651	130473	Female	26	Other Race - Including Multi-Racial	College graduate or above	Married/Living with partner	40970	49392	174	2	5	0.02	No	No
652	130473	Female	26	Other Race - Including Multi-Racial	College graduate or above	Married/Living with partner	40970	49392	174	2	5	0.41	No	No
653	130473	Female	26	Other Race - Including Multi-Racial	College graduate or above	Married/Living with partner	40970	49392	174	2	5	0	No	No
654	130473	Female	26	Other Race - Including Multi-Racial	College graduate or above	Married/Living with partner	40970	49392	174	2	5	0.02	No	No
655	130473	Female	26	Other Race - Including Multi-Racial	College graduate or above	Married/Living with partner	40970	49392	174	2	5	0.02	No	No
656	130473	Female	26	Other Race - Including Multi-Racial	College graduate or above	Married/Living with partner	40970	49392	174	2	5	3.07	No	No
657	130473	Female	26	Other Race - Including Multi-Racial	College graduate or above	Married/Living with partner	40970	49392	174	2	5	0.02	No	No
658	130473	Female	26	Other Race - Including Multi-Racial	College graduate or above	Married/Living with partner	40970	49392	174	2	5	0.28	No	No
659	130473	Female	26	Other Race - Including Multi-Racial	College graduate or above	Married/Living with partner	40970	49392	174	2	5	0.06	No	No
660	130473	Female	26	Other Race - Including Multi-Racial	College graduate or above	Married/Living with partner	40970	49392	174	2	5	0.02	No	No
661	130473	Female	26	Other Race - Including Multi-Racial	College graduate or above	Married/Living with partner	40970	49392	174	2	5	1.75	No	No
662	130473	Female	26	Other Race - Including Multi-Racial	College graduate or above	Married/Living with partner	40970	49392	174	2	5	0.41	No	No
663	130473	Female	26	Other Race - Including Multi-Racial	College graduate or above	Married/Living with partner	40970	49392	174	2	5	0.03	No	No
664	130473	Female	26	Other Race - Including Multi-Racial	College graduate or above	Married/Living with partner	40970	49392	174	2	5	3.04	No	No
665	130473	Female	26	Other Race - Including Multi-Racial	College graduate or above	Married/Living with partner	40970	49392	174	2	5	0.03	No	No
666	130473	Female	26	Other Race - Including Multi-Racial	College graduate or above	Married/Living with partner	40970	49392	174	2	5	0.27	No	No
667	130473	Female	26	Other Race - Including Multi-Racial	College graduate or above	Married/Living with partner	40970	49392	174	2	5	0	No	No
668	130473	Female	26	Other Race - Including Multi-Racial	College graduate or above	Married/Living with partner	40970	49392	174	2	5	0.38	No	No
669	130473	Female	26	Other Race - Including Multi-Racial	College graduate or above	Married/Living with partner	40970	49392	174	2	5	0.1	No	No
670	130473	Female	26	Other Race - Including Multi-Racial	College graduate or above	Married/Living with partner	40970	49392	174	2	5	0.19	No	No
671	130473	Female	26	Other Race - Including Multi-Racial	College graduate or above	Married/Living with partner	40970	49392	174	2	5	0	No	No
672	130473	Female	26	Other Race - Including Multi-Racial	College graduate or above	Married/Living with partner	40970	49392	174	2	5	0.09	No	No
673	130473	Female	26	Other Race - Including Multi-Racial	College graduate or above	Married/Living with partner	40970	49392	174	2	5	0.23	No	No
674	130473	Female	26	Other Race - Including Multi-Racial	College graduate or above	Married/Living with partner	40970	49392	174	2	5	0.66	No	No
675	130474	Female	55	Non-Hispanic White	Some college or AA degree	Married/Living with partner	38013.1	48654.9	179	1	5	0.33	No	No
676	130474	Female	55	Non-Hispanic White	Some college or AA degree	Married/Living with partner	38013.1	48654.9	179	1	5	0.03	No	No
677	130474	Female	55	Non-Hispanic White	Some college or AA degree	Married/Living with partner	38013.1	48654.9	179	1	5	0.83	No	No
678	130474	Female	55	Non-Hispanic White	Some college or AA degree	Married/Living with partner	38013.1	48654.9	179	1	5	0.67	No	No
679	130474	Female	55	Non-Hispanic White	Some college or AA degree	Married/Living with partner	38013.1	48654.9	179	1	5	0.17	No	No
680	130474	Female	55	Non-Hispanic White	Some college or AA degree	Married/Living with partner	38013.1	48654.9	179	1	5	0.03	No	No
681	130474	Female	55	Non-Hispanic White	Some college or AA degree	Married/Living with partner	38013.1	48654.9	179	1	5	0.24	No	No
682	130474	Female	55	Non-Hispanic White	Some college or AA degree	Married/Living with partner	38013.1	48654.9	179	1	5	0.07	No	No
683	130474	Female	55	Non-Hispanic White	Some college or AA degree	Married/Living with partner	38013.1	48654.9	179	1	5	0.64	No	No
684	130474	Female	55	Non-Hispanic White	Some college or AA degree	Married/Living with partner	38013.1	48654.9	179	1	5	0.26	No	No
685	130474	Female	55	Non-Hispanic White	Some college or AA degree	Married/Living with partner	38013.1	48654.9	179	1	5	0.04	No	No
686	130474	Female	55	Non-Hispanic White	Some college or AA degree	Married/Living with partner	38013.1	48654.9	179	1	5	0.35	No	No
687	130474	Female	55	Non-Hispanic White	Some college or AA degree	Married/Living with partner	38013.1	48654.9	179	1	5	0.12	No	No
688	130474	Female	55	Non-Hispanic White	Some college or AA degree	Married/Living with partner	38013.1	48654.9	179	1	5	0.63	No	No
689	130474	Female	55	Non-Hispanic White	Some college or AA degree	Married/Living with partner	38013.1	48654.9	179	1	5	0.06	No	No
690	130474	Female	55	Non-Hispanic White	Some college or AA degree	Married/Living with partner	38013.1	48654.9	179	1	5	0.04	No	No
691	130474	Female	55	Non-Hispanic White	Some college or AA degree	Married/Living with partner	38013.1	48654.9	179	1	5	0.89	No	No
692	130474	Female	55	Non-Hispanic White	Some college or AA degree	Married/Living with partner	38013.1	48654.9	179	1	5	0.02	No	No
693	130474	Female	55	Non-Hispanic White	Some college or AA degree	Married/Living with partner	38013.1	48654.9	179	1	5	0.32	No	No
694	130474	Female	55	Non-Hispanic White	Some college or AA degree	Married/Living with partner	38013.1	48654.9	179	1	5	0.26	No	No
695	130474	Female	55	Non-Hispanic White	Some college or AA degree	Married/Living with partner	38013.1	48654.9	179	1	5	5.45	No	No
696	130475	Female	55	Non-Hispanic White	College graduate or above	Married/Living with partner	19497.7	31810.8	179	1	5	0.03	No	Yes
697	130475	Female	55	Non-Hispanic White	College graduate or above	Married/Living with partner	19497.7	31810.8	179	1	5	0.35	No	Yes
698	130475	Female	55	Non-Hispanic White	College graduate or above	Married/Living with partner	19497.7	31810.8	179	1	5	0.21	No	Yes
699	130475	Female	55	Non-Hispanic White	College graduate or above	Married/Living with partner	19497.7	31810.8	179	1	5	0	No	Yes
700	130475	Female	55	Non-Hispanic White	College graduate or above	Married/Living with partner	19497.7	31810.8	179	1	5	1.13	No	Yes
701	130475	Female	55	Non-Hispanic White	College graduate or above	Married/Living with partner	19497.7	31810.8	179	1	5	0.14	No	Yes
702	130475	Female	55	Non-Hispanic White	College graduate or above	Married/Living with partner	19497.7	31810.8	179	1	5	0.95	No	Yes
703	130475	Female	55	Non-Hispanic White	College graduate or above	Married/Living with partner	19497.7	31810.8	179	1	5	5.3	No	Yes
704	130475	Female	55	Non-Hispanic White	College graduate or above	Married/Living with partner	19497.7	31810.8	179	1	5	0.21	No	Yes
705	130475	Female	55	Non-Hispanic White	College graduate or above	Married/Living with partner	19497.7	31810.8	179	1	5	0.01	No	Yes
706	130475	Female	55	Non-Hispanic White	College graduate or above	Married/Living with partner	19497.7	31810.8	179	1	5	2.39	No	Yes
707	130475	Female	55	Non-Hispanic White	College graduate or above	Married/Living with partner	19497.7	31810.8	179	1	5	1.08	No	Yes
708	130475	Female	55	Non-Hispanic White	College graduate or above	Married/Living with partner	19497.7	31810.8	179	1	5	0.48	No	Yes
710	130477	Male	50	Non-Hispanic White	College graduate or above	Married/Living with partner	143893	170887	186	1	5	6.77	No	No
711	130477	Male	50	Non-Hispanic White	College graduate or above	Married/Living with partner	143893	170887	186	1	5	0.02	No	No
712	130477	Male	50	Non-Hispanic White	College graduate or above	Married/Living with partner	143893	170887	186	1	5	0.34	No	No
713	130477	Male	50	Non-Hispanic White	College graduate or above	Married/Living with partner	143893	170887	186	1	5	0.28	No	No
714	130477	Male	50	Non-Hispanic White	College graduate or above	Married/Living with partner	143893	170887	186	1	5	8.36	No	No
715	130477	Male	50	Non-Hispanic White	College graduate or above	Married/Living with partner	143893	170887	186	1	5	0.03	No	No
716	130477	Male	50	Non-Hispanic White	College graduate or above	Married/Living with partner	143893	170887	186	1	5	0.23	No	No
717	130477	Male	50	Non-Hispanic White	College graduate or above	Married/Living with partner	143893	170887	186	1	5	0.11	No	No
718	130477	Male	50	Non-Hispanic White	College graduate or above	Married/Living with partner	143893	170887	186	1	5	0.06	No	No
719	130477	Male	50	Non-Hispanic White	College graduate or above	Married/Living with partner	143893	170887	186	1	5	0.09	No	No
720	130477	Male	50	Non-Hispanic White	College graduate or above	Married/Living with partner	143893	170887	186	1	5	0.32	No	No
721	130477	Male	50	Non-Hispanic White	College graduate or above	Married/Living with partner	143893	170887	186	1	5	0.04	No	No
722	130477	Male	50	Non-Hispanic White	College graduate or above	Married/Living with partner	143893	170887	186	1	5	0.23	No	No
723	130477	Male	50	Non-Hispanic White	College graduate or above	Married/Living with partner	143893	170887	186	1	5	0	No	No
724	130477	Male	50	Non-Hispanic White	College graduate or above	Married/Living with partner	143893	170887	186	1	5	0.04	No	No
725	130477	Male	50	Non-Hispanic White	College graduate or above	Married/Living with partner	143893	170887	186	1	5	1.87	No	No
726	130477	Male	50	Non-Hispanic White	College graduate or above	Married/Living with partner	143893	170887	186	1	5	3.57	No	No
727	130477	Male	50	Non-Hispanic White	College graduate or above	Married/Living with partner	143893	170887	186	1	5	0	No	No
728	130477	Male	50	Non-Hispanic White	College graduate or above	Married/Living with partner	143893	170887	186	1	5	0.74	No	No
729	130477	Male	50	Non-Hispanic White	College graduate or above	Married/Living with partner	143893	170887	186	1	5	0.02	No	No
730	130477	Male	50	Non-Hispanic White	College graduate or above	Married/Living with partner	143893	170887	186	1	5	0.04	No	No
731	130478	Female	69	Non-Hispanic White	College graduate or above	Married/Living with partner	13132.6	13221	181	1	1.51	0.07	No	Yes
732	130478	Female	69	Non-Hispanic White	College graduate or above	Married/Living with partner	13132.6	13221	181	1	3.16	0.3	No	Yes
733	130478	Female	69	Non-Hispanic White	College graduate or above	Married/Living with partner	13132.6	13221	181	1	3.69	0.31	No	Yes
734	130478	Female	69	Non-Hispanic White	College graduate or above	Married/Living with partner	13132.6	13221	181	1	5	0.01	No	Yes
735	130478	Female	69	Non-Hispanic White	College graduate or above	Married/Living with partner	13132.6	13221	181	1	5	0.08	No	Yes
736	130478	Female	69	Non-Hispanic White	College graduate or above	Married/Living with partner	13132.6	13221	181	1	1.51	0.07	No	Yes
737	130478	Female	69	Non-Hispanic White	College graduate or above	Married/Living with partner	13132.6	13221	181	1	5	0.25	No	Yes
738	130478	Female	69	Non-Hispanic White	College graduate or above	Married/Living with partner	13132.6	13221	181	1	0.92	0.04	No	Yes
739	130478	Female	69	Non-Hispanic White	College graduate or above	Married/Living with partner	13132.6	13221	181	1	0	0.16	No	Yes
740	130478	Female	69	Non-Hispanic White	College graduate or above	Married/Living with partner	13132.6	13221	181	1	2.58	0.02	No	Yes
741	130478	Female	69	Non-Hispanic White	College graduate or above	Married/Living with partner	13132.6	13221	181	1	1.47	0.38	No	Yes
742	130478	Female	69	Non-Hispanic White	College graduate or above	Married/Living with partner	13132.6	13221	181	1	5	0.37	No	Yes
743	130478	Female	69	Non-Hispanic White	College graduate or above	Married/Living with partner	13132.6	13221	181	1	0.66	0.05	No	Yes
744	130478	Female	69	Non-Hispanic White	College graduate or above	Married/Living with partner	13132.6	13221	181	1	5	0	No	Yes
745	130478	Female	69	Non-Hispanic White	College graduate or above	Married/Living with partner	13132.6	13221	181	1	0	0	No	Yes
746	130478	Female	69	Non-Hispanic White	College graduate or above	Married/Living with partner	13132.6	13221	181	1	4.37	0.91	No	Yes
747	130478	Female	69	Non-Hispanic White	College graduate or above	Married/Living with partner	13132.6	13221	181	1	5	0.6	No	Yes
748	130478	Female	69	Non-Hispanic White	College graduate or above	Married/Living with partner	13132.6	13221	181	1	5	0.02	No	Yes
749	130478	Female	69	Non-Hispanic White	College graduate or above	Married/Living with partner	13132.6	13221	181	1	5	0.41	No	Yes
750	130478	Female	69	Non-Hispanic White	College graduate or above	Married/Living with partner	13132.6	13221	181	1	5	0.02	No	Yes
751	130478	Female	69	Non-Hispanic White	College graduate or above	Married/Living with partner	13132.6	13221	181	1	1.47	0.25	No	Yes
752	130478	Female	69	Non-Hispanic White	College graduate or above	Married/Living with partner	13132.6	13221	181	1	3.14	0.11	No	Yes
770	130484	Female	22	Non-Hispanic White	College graduate or above	Never married	15608	18002.1	185	1	1.27	0.78	Yes	No
771	130484	Female	22	Non-Hispanic White	College graduate or above	Never married	15608	18002.1	185	1	1.27	1.84	Yes	No
772	130484	Female	22	Non-Hispanic White	College graduate or above	Never married	15608	18002.1	185	1	1.27	0.51	Yes	No
773	130484	Female	22	Non-Hispanic White	College graduate or above	Never married	15608	18002.1	185	1	1.27	0.96	Yes	No
774	130484	Female	22	Non-Hispanic White	College graduate or above	Never married	15608	18002.1	185	1	1.27	0.04	Yes	No
775	130484	Female	22	Non-Hispanic White	College graduate or above	Never married	15608	18002.1	185	1	1.27	1.63	Yes	No
776	130484	Female	22	Non-Hispanic White	College graduate or above	Never married	15608	18002.1	185	1	1.27	0.04	Yes	No
777	130484	Female	22	Non-Hispanic White	College graduate or above	Never married	15608	18002.1	185	1	1.27	0.04	Yes	No
778	130484	Female	22	Non-Hispanic White	College graduate or above	Never married	15608	18002.1	185	1	1.27	0.3	Yes	No
779	130484	Female	22	Non-Hispanic White	College graduate or above	Never married	15608	18002.1	185	1	1.27	0.07	Yes	No
780	130484	Female	22	Non-Hispanic White	College graduate or above	Never married	15608	18002.1	185	1	1.27	0.07	Yes	No
781	130484	Female	22	Non-Hispanic White	College graduate or above	Never married	15608	18002.1	185	1	1.27	0.03	Yes	No
782	130484	Female	22	Non-Hispanic White	College graduate or above	Never married	15608	18002.1	185	1	1.27	0.01	Yes	No
783	130484	Female	22	Non-Hispanic White	College graduate or above	Never married	15608	18002.1	185	1	1.27	0.15	Yes	No
784	130484	Female	22	Non-Hispanic White	College graduate or above	Never married	15608	18002.1	185	1	1.27	0.06	Yes	No
785	130484	Female	22	Non-Hispanic White	College graduate or above	Never married	15608	18002.1	185	1	1.27	1.59	Yes	No
786	130484	Female	22	Non-Hispanic White	College graduate or above	Never married	15608	18002.1	185	1	1.27	0.36	Yes	No
791	130489	Male	57	Other Hispanic	9-11th grade (Includes 12th grade with no diploma)	Married/Living with partner	19279.5	25517.8	182	1	2.73	0.03	No	Yes
792	130489	Male	57	Other Hispanic	9-11th grade (Includes 12th grade with no diploma)	Married/Living with partner	19279.5	25517.8	182	1	2.73	0.02	No	Yes
793	130489	Male	57	Other Hispanic	9-11th grade (Includes 12th grade with no diploma)	Married/Living with partner	19279.5	25517.8	182	1	2.73	0.4	No	Yes
794	130489	Male	57	Other Hispanic	9-11th grade (Includes 12th grade with no diploma)	Married/Living with partner	19279.5	25517.8	182	1	2.73	0.29	No	Yes
795	130489	Male	57	Other Hispanic	9-11th grade (Includes 12th grade with no diploma)	Married/Living with partner	19279.5	25517.8	182	1	2.73	0.88	No	Yes
796	130489	Male	57	Other Hispanic	9-11th grade (Includes 12th grade with no diploma)	Married/Living with partner	19279.5	25517.8	182	1	2.73	0.22	No	Yes
798	130491	Female	69	Other Race - Including Multi-Racial	Some college or AA degree	Married/Living with partner	13023.7	16689.5	173	1	0.79	0.16	Yes	Yes
799	130491	Female	69	Other Race - Including Multi-Racial	Some college or AA degree	Married/Living with partner	13023.7	16689.5	173	1	0.79	0.09	Yes	Yes
800	130491	Female	69	Other Race - Including Multi-Racial	Some college or AA degree	Married/Living with partner	13023.7	16689.5	173	1	0.79	0.03	Yes	Yes
801	130491	Female	69	Other Race - Including Multi-Racial	Some college or AA degree	Married/Living with partner	13023.7	16689.5	173	1	0.79	0.02	Yes	Yes
802	130491	Female	69	Other Race - Including Multi-Racial	Some college or AA degree	Married/Living with partner	13023.7	16689.5	173	1	0.79	0.04	Yes	Yes
803	130491	Female	69	Other Race - Including Multi-Racial	Some college or AA degree	Married/Living with partner	13023.7	16689.5	173	1	0.79	0.04	Yes	Yes
804	130491	Female	69	Other Race - Including Multi-Racial	Some college or AA degree	Married/Living with partner	13023.7	16689.5	173	1	0.79	0.68	Yes	Yes
805	130491	Female	69	Other Race - Including Multi-Racial	Some college or AA degree	Married/Living with partner	13023.7	16689.5	173	1	0.79	0.02	Yes	Yes
806	130491	Female	69	Other Race - Including Multi-Racial	Some college or AA degree	Married/Living with partner	13023.7	16689.5	173	1	0.79	0.1	Yes	Yes
807	130491	Female	69	Other Race - Including Multi-Racial	Some college or AA degree	Married/Living with partner	13023.7	16689.5	173	1	0.79	0.02	Yes	Yes
808	130491	Female	69	Other Race - Including Multi-Racial	Some college or AA degree	Married/Living with partner	13023.7	16689.5	173	1	0.79	0.02	Yes	Yes
809	130491	Female	69	Other Race - Including Multi-Racial	Some college or AA degree	Married/Living with partner	13023.7	16689.5	173	1	0.79	0.55	Yes	Yes
810	130491	Female	69	Other Race - Including Multi-Racial	Some college or AA degree	Married/Living with partner	13023.7	16689.5	173	1	0.79	0.02	Yes	Yes
811	130491	Female	69	Other Race - Including Multi-Racial	Some college or AA degree	Married/Living with partner	13023.7	16689.5	173	1	0.79	0	Yes	Yes
812	130491	Female	69	Other Race - Including Multi-Racial	Some college or AA degree	Married/Living with partner	13023.7	16689.5	173	1	0.79	1.08	Yes	Yes
813	130491	Female	69	Other Race - Including Multi-Racial	Some college or AA degree	Married/Living with partner	13023.7	16689.5	173	1	0.79	0.05	Yes	Yes
814	130491	Female	69	Other Race - Including Multi-Racial	Some college or AA degree	Married/Living with partner	13023.7	16689.5	173	1	0.79	0	Yes	Yes
815	130491	Female	69	Other Race - Including Multi-Racial	Some college or AA degree	Married/Living with partner	13023.7	16689.5	173	1	0.79	0.02	Yes	Yes
816	130491	Female	69	Other Race - Including Multi-Racial	Some college or AA degree	Married/Living with partner	13023.7	16689.5	173	1	0.79	0.96	Yes	Yes
817	130491	Female	69	Other Race - Including Multi-Racial	Some college or AA degree	Married/Living with partner	13023.7	16689.5	173	1	0.79	0.06	Yes	Yes
818	130491	Female	69	Other Race - Including Multi-Racial	Some college or AA degree	Married/Living with partner	13023.7	16689.5	173	1	0.79	11.26	Yes	Yes
819	130491	Female	69	Other Race - Including Multi-Racial	Some college or AA degree	Married/Living with partner	13023.7	16689.5	173	1	0.79	0	Yes	Yes
820	130491	Female	69	Other Race - Including Multi-Racial	Some college or AA degree	Married/Living with partner	13023.7	16689.5	173	1	0.79	0.14	Yes	Yes
821	130491	Female	69	Other Race - Including Multi-Racial	Some college or AA degree	Married/Living with partner	13023.7	16689.5	173	1	0.79	7.39	Yes	Yes
822	130491	Female	69	Other Race - Including Multi-Racial	Some college or AA degree	Married/Living with partner	13023.7	16689.5	173	1	0.79	0.01	Yes	Yes
832	130493	Female	72	Non-Hispanic White	College graduate or above	Never married	12860.2	14538.4	177	1	5	0.53	No	Yes
833	130493	Female	72	Non-Hispanic White	College graduate or above	Never married	12860.2	14538.4	177	1	1.7	0.03	No	Yes
834	130493	Female	72	Non-Hispanic White	College graduate or above	Never married	12860.2	14538.4	177	1	5	0.22	No	Yes
835	130493	Female	72	Non-Hispanic White	College graduate or above	Never married	12860.2	14538.4	177	1	5	0.02	No	Yes
836	130493	Female	72	Non-Hispanic White	College graduate or above	Never married	12860.2	14538.4	177	1	3.09	0.04	No	Yes
837	130493	Female	72	Non-Hispanic White	College graduate or above	Never married	12860.2	14538.4	177	1	5	2.1	No	Yes
838	130493	Female	72	Non-Hispanic White	College graduate or above	Never married	12860.2	14538.4	177	1	0.82	0.07	No	Yes
839	130493	Female	72	Non-Hispanic White	College graduate or above	Never married	12860.2	14538.4	177	1	3.83	0.22	No	Yes
840	130493	Female	72	Non-Hispanic White	College graduate or above	Never married	12860.2	14538.4	177	1	3.3	0.2	No	Yes
841	130493	Female	72	Non-Hispanic White	College graduate or above	Never married	12860.2	14538.4	177	1	2.8	0.33	No	Yes
842	130493	Female	72	Non-Hispanic White	College graduate or above	Never married	12860.2	14538.4	177	1	5	8.69	No	Yes
844	130495	Male	60	Non-Hispanic White	High school graduate/GED or equivalent	Never married	24276.1	33756.1	185	1	0.96	0.32	No	Yes
845	130495	Male	60	Non-Hispanic White	High school graduate/GED or equivalent	Never married	24276.1	33756.1	185	1	0.96	1.05	No	Yes
846	130495	Male	60	Non-Hispanic White	High school graduate/GED or equivalent	Never married	24276.1	33756.1	185	1	0.96	0.33	No	Yes
847	130495	Male	60	Non-Hispanic White	High school graduate/GED or equivalent	Never married	24276.1	33756.1	185	1	0.96	0.24	No	Yes
848	130495	Male	60	Non-Hispanic White	High school graduate/GED or equivalent	Never married	24276.1	33756.1	185	1	0.96	0.23	No	Yes
849	130495	Male	60	Non-Hispanic White	High school graduate/GED or equivalent	Never married	24276.1	33756.1	185	1	0.96	0.06	No	Yes
850	130495	Male	60	Non-Hispanic White	High school graduate/GED or equivalent	Never married	24276.1	33756.1	185	1	0.96	3.08	No	Yes
851	130495	Male	60	Non-Hispanic White	High school graduate/GED or equivalent	Never married	24276.1	33756.1	185	1	0.96	0.46	No	Yes
852	130495	Male	60	Non-Hispanic White	High school graduate/GED or equivalent	Never married	24276.1	33756.1	185	1	0.96	0.16	No	Yes
853	130495	Male	60	Non-Hispanic White	High school graduate/GED or equivalent	Never married	24276.1	33756.1	185	1	0.96	0.01	No	Yes
854	130495	Male	60	Non-Hispanic White	High school graduate/GED or equivalent	Never married	24276.1	33756.1	185	1	0.96	0.01	No	Yes
855	130495	Male	60	Non-Hispanic White	High school graduate/GED or equivalent	Never married	24276.1	33756.1	185	1	0.96	0.2	No	Yes
856	130495	Male	60	Non-Hispanic White	High school graduate/GED or equivalent	Never married	24276.1	33756.1	185	1	0.96	4.49	No	Yes
857	130495	Male	60	Non-Hispanic White	High school graduate/GED or equivalent	Never married	24276.1	33756.1	185	1	0.96	0.1	No	Yes
858	130495	Male	60	Non-Hispanic White	High school graduate/GED or equivalent	Never married	24276.1	33756.1	185	1	0.96	0	No	Yes
859	130495	Male	60	Non-Hispanic White	High school graduate/GED or equivalent	Never married	24276.1	33756.1	185	1	0.96	2.24	No	Yes
864	130500	Female	60	Non-Hispanic Black	College graduate or above	Never married	36532.9	40879.1	182	2	3.97	0.21	Yes	Yes
865	130500	Female	60	Non-Hispanic Black	College graduate or above	Never married	36532.9	40879.1	182	2	3.97	0	Yes	Yes
866	130500	Female	60	Non-Hispanic Black	College graduate or above	Never married	36532.9	40879.1	182	2	3.97	0	Yes	Yes
867	130500	Female	60	Non-Hispanic Black	College graduate or above	Never married	36532.9	40879.1	182	2	3.97	0.22	Yes	Yes
868	130500	Female	60	Non-Hispanic Black	College graduate or above	Never married	36532.9	40879.1	182	2	3.97	0.03	Yes	Yes
869	130500	Female	60	Non-Hispanic Black	College graduate or above	Never married	36532.9	40879.1	182	2	3.97	0.03	Yes	Yes
870	130500	Female	60	Non-Hispanic Black	College graduate or above	Never married	36532.9	40879.1	182	2	3.97	0.03	Yes	Yes
871	130500	Female	60	Non-Hispanic Black	College graduate or above	Never married	36532.9	40879.1	182	2	3.97	0.11	Yes	Yes
872	130500	Female	60	Non-Hispanic Black	College graduate or above	Never married	36532.9	40879.1	182	2	3.97	0	Yes	Yes
873	130500	Female	60	Non-Hispanic Black	College graduate or above	Never married	36532.9	40879.1	182	2	3.97	0.01	Yes	Yes
874	130500	Female	60	Non-Hispanic Black	College graduate or above	Never married	36532.9	40879.1	182	2	3.97	0.06	Yes	Yes
875	130500	Female	60	Non-Hispanic Black	College graduate or above	Never married	36532.9	40879.1	182	2	3.97	0.05	Yes	Yes
876	130500	Female	60	Non-Hispanic Black	College graduate or above	Never married	36532.9	40879.1	182	2	3.97	0.2	Yes	Yes
877	130500	Female	60	Non-Hispanic Black	College graduate or above	Never married	36532.9	40879.1	182	2	3.97	0.22	Yes	Yes
878	130500	Female	60	Non-Hispanic Black	College graduate or above	Never married	36532.9	40879.1	182	2	3.97	0	Yes	Yes
879	130500	Female	60	Non-Hispanic Black	College graduate or above	Never married	36532.9	40879.1	182	2	3.97	0.62	Yes	Yes
880	130500	Female	60	Non-Hispanic Black	College graduate or above	Never married	36532.9	40879.1	182	2	3.97	1.14	Yes	Yes
881	130500	Female	60	Non-Hispanic Black	College graduate or above	Never married	36532.9	40879.1	182	2	3.97	0.03	Yes	Yes
882	130500	Female	60	Non-Hispanic Black	College graduate or above	Never married	36532.9	40879.1	182	2	3.97	0	Yes	Yes
883	130500	Female	60	Non-Hispanic Black	College graduate or above	Never married	36532.9	40879.1	182	2	3.97	0.22	Yes	Yes
884	130500	Female	60	Non-Hispanic Black	College graduate or above	Never married	36532.9	40879.1	182	2	3.97	0.08	Yes	Yes
885	130500	Female	60	Non-Hispanic Black	College graduate or above	Never married	36532.9	40879.1	182	2	3.97	0.21	Yes	Yes
886	130500	Female	60	Non-Hispanic Black	College graduate or above	Never married	36532.9	40879.1	182	2	3.97	0.04	Yes	Yes
887	130500	Female	60	Non-Hispanic Black	College graduate or above	Never married	36532.9	40879.1	182	2	3.97	0.96	Yes	Yes
888	130500	Female	60	Non-Hispanic Black	College graduate or above	Never married	36532.9	40879.1	182	2	3.97	0.03	Yes	Yes
889	130500	Female	60	Non-Hispanic Black	College graduate or above	Never married	36532.9	40879.1	182	2	3.97	0	Yes	Yes
890	130500	Female	60	Non-Hispanic Black	College graduate or above	Never married	36532.9	40879.1	182	2	3.97	0.88	Yes	Yes
891	130500	Female	60	Non-Hispanic Black	College graduate or above	Never married	36532.9	40879.1	182	2	3.97	0.27	Yes	Yes
892	130500	Female	60	Non-Hispanic Black	College graduate or above	Never married	36532.9	40879.1	182	2	3.97	1.14	Yes	Yes
893	130500	Female	60	Non-Hispanic Black	College graduate or above	Never married	36532.9	40879.1	182	2	3.97	0.01	Yes	Yes
894	130500	Female	60	Non-Hispanic Black	College graduate or above	Never married	36532.9	40879.1	182	2	3.97	0	Yes	Yes
896	130502	Male	71	Non-Hispanic White	College graduate or above	Married/Living with partner	13192.2	14893.7	174	2	4.06	2.78	No	No
897	130502	Male	71	Non-Hispanic White	College graduate or above	Married/Living with partner	13192.2	14893.7	174	2	4.06	0.47	No	No
898	130502	Male	71	Non-Hispanic White	College graduate or above	Married/Living with partner	13192.2	14893.7	174	2	4.06	1.8	No	No
899	130502	Male	71	Non-Hispanic White	College graduate or above	Married/Living with partner	13192.2	14893.7	174	2	4.06	0.03	No	No
900	130502	Male	71	Non-Hispanic White	College graduate or above	Married/Living with partner	13192.2	14893.7	174	2	4.06	0.06	No	No
901	130502	Male	71	Non-Hispanic White	College graduate or above	Married/Living with partner	13192.2	14893.7	174	2	4.06	0.03	No	No
902	130502	Male	71	Non-Hispanic White	College graduate or above	Married/Living with partner	13192.2	14893.7	174	2	4.06	0.1	No	No
903	130502	Male	71	Non-Hispanic White	College graduate or above	Married/Living with partner	13192.2	14893.7	174	2	4.06	0.05	No	No
904	130502	Male	71	Non-Hispanic White	College graduate or above	Married/Living with partner	13192.2	14893.7	174	2	4.06	0.01	No	No
905	130502	Male	71	Non-Hispanic White	College graduate or above	Married/Living with partner	13192.2	14893.7	174	2	4.06	0	No	No
906	130502	Male	71	Non-Hispanic White	College graduate or above	Married/Living with partner	13192.2	14893.7	174	2	4.06	0.03	No	No
907	130502	Male	71	Non-Hispanic White	College graduate or above	Married/Living with partner	13192.2	14893.7	174	2	4.06	0.56	No	No
908	130502	Male	71	Non-Hispanic White	College graduate or above	Married/Living with partner	13192.2	14893.7	174	2	4.06	0.03	No	No
909	130502	Male	71	Non-Hispanic White	College graduate or above	Married/Living with partner	13192.2	14893.7	174	2	4.06	0.12	No	No
910	130502	Male	71	Non-Hispanic White	College graduate or above	Married/Living with partner	13192.2	14893.7	174	2	4.06	6.67	No	No
911	130502	Male	71	Non-Hispanic White	College graduate or above	Married/Living with partner	13192.2	14893.7	174	2	4.06	0.25	No	No
912	130502	Male	71	Non-Hispanic White	College graduate or above	Married/Living with partner	13192.2	14893.7	174	2	4.06	0.32	No	No
913	130502	Male	71	Non-Hispanic White	College graduate or above	Married/Living with partner	13192.2	14893.7	174	2	4.06	0.03	No	No
914	130502	Male	71	Non-Hispanic White	College graduate or above	Married/Living with partner	13192.2	14893.7	174	2	4.06	2.01	No	No
915	130503	Male	75	Non-Hispanic White	College graduate or above	Married/Living with partner	12043.4	13326.9	185	2	3.44	8.5	No	No
916	130503	Male	75	Non-Hispanic White	College graduate or above	Married/Living with partner	12043.4	13326.9	185	2	3.44	0.05	No	No
917	130503	Male	75	Non-Hispanic White	College graduate or above	Married/Living with partner	12043.4	13326.9	185	2	3.44	0	No	No
918	130503	Male	75	Non-Hispanic White	College graduate or above	Married/Living with partner	12043.4	13326.9	185	2	3.44	0.23	No	No
919	130503	Male	75	Non-Hispanic White	College graduate or above	Married/Living with partner	12043.4	13326.9	185	2	3.44	0.03	No	No
920	130503	Male	75	Non-Hispanic White	College graduate or above	Married/Living with partner	12043.4	13326.9	185	2	3.44	1.24	No	No
921	130503	Male	75	Non-Hispanic White	College graduate or above	Married/Living with partner	12043.4	13326.9	185	2	3.44	0.11	No	No
922	130503	Male	75	Non-Hispanic White	College graduate or above	Married/Living with partner	12043.4	13326.9	185	2	3.44	0.05	No	No
923	130503	Male	75	Non-Hispanic White	College graduate or above	Married/Living with partner	12043.4	13326.9	185	2	3.44	1.56	No	No
924	130503	Male	75	Non-Hispanic White	College graduate or above	Married/Living with partner	12043.4	13326.9	185	2	3.44	0.02	No	No
925	130503	Male	75	Non-Hispanic White	College graduate or above	Married/Living with partner	12043.4	13326.9	185	2	3.44	0.04	No	No
926	130503	Male	75	Non-Hispanic White	College graduate or above	Married/Living with partner	12043.4	13326.9	185	2	3.44	0.03	No	No
927	130503	Male	75	Non-Hispanic White	College graduate or above	Married/Living with partner	12043.4	13326.9	185	2	3.44	0.45	No	No
928	130503	Male	75	Non-Hispanic White	College graduate or above	Married/Living with partner	12043.4	13326.9	185	2	3.44	0.03	No	No
929	130503	Male	75	Non-Hispanic White	College graduate or above	Married/Living with partner	12043.4	13326.9	185	2	3.44	0.07	No	No
930	130503	Male	75	Non-Hispanic White	College graduate or above	Married/Living with partner	12043.4	13326.9	185	2	3.44	0.55	No	No
931	130503	Male	75	Non-Hispanic White	College graduate or above	Married/Living with partner	12043.4	13326.9	185	2	3.44	0.11	No	No
932	130503	Male	75	Non-Hispanic White	College graduate or above	Married/Living with partner	12043.4	13326.9	185	2	3.44	2.26	No	No
994	130520	Male	29	Non-Hispanic Black	College graduate or above	Married/Living with partner	57808.2	90661.7	183	1	5	0.19	No	No
995	130520	Male	29	Non-Hispanic Black	College graduate or above	Married/Living with partner	57808.2	90661.7	183	1	5	0.03	No	No
996	130520	Male	29	Non-Hispanic Black	College graduate or above	Married/Living with partner	57808.2	90661.7	183	1	5	0.03	No	No
997	130520	Male	29	Non-Hispanic Black	College graduate or above	Married/Living with partner	57808.2	90661.7	183	1	5	2.69	No	No
998	130520	Male	29	Non-Hispanic Black	College graduate or above	Married/Living with partner	57808.2	90661.7	183	1	5	1.04	No	No
999	130520	Male	29	Non-Hispanic Black	College graduate or above	Married/Living with partner	57808.2	90661.7	183	1	5	0.27	No	No
1000	130520	Male	29	Non-Hispanic Black	College graduate or above	Married/Living with partner	57808.2	90661.7	183	1	5	0.18	No	No
1001	130520	Male	29	Non-Hispanic Black	College graduate or above	Married/Living with partner	57808.2	90661.7	183	1	5	0.03	No	No
1002	130520	Male	29	Non-Hispanic Black	College graduate or above	Married/Living with partner	57808.2	90661.7	183	1	5	1.52	No	No
1003	130520	Male	29	Non-Hispanic Black	College graduate or above	Married/Living with partner	57808.2	90661.7	183	1	5	0.05	No	No
1004	130520	Male	29	Non-Hispanic Black	College graduate or above	Married/Living with partner	57808.2	90661.7	183	1	5	0.04	No	No
1005	130520	Male	29	Non-Hispanic Black	College graduate or above	Married/Living with partner	57808.2	90661.7	183	1	5	0.09	No	No
1006	130520	Male	29	Non-Hispanic Black	College graduate or above	Married/Living with partner	57808.2	90661.7	183	1	5	0.14	No	No
1007	130520	Male	29	Non-Hispanic Black	College graduate or above	Married/Living with partner	57808.2	90661.7	183	1	5	1.9	No	No
1008	130520	Male	29	Non-Hispanic Black	College graduate or above	Married/Living with partner	57808.2	90661.7	183	1	5	1.27	No	No
1009	130520	Male	29	Non-Hispanic Black	College graduate or above	Married/Living with partner	57808.2	90661.7	183	1	5	0.3	No	No
1010	130520	Male	29	Non-Hispanic Black	College graduate or above	Married/Living with partner	57808.2	90661.7	183	1	5	0.21	No	No
1011	130520	Male	29	Non-Hispanic Black	College graduate or above	Married/Living with partner	57808.2	90661.7	183	1	5	0.02	No	No
1025	130522	Male	58	Non-Hispanic White	Less than 9th grade	Widowed/Divorced/Separated	20225.1	21634.6	181	1	1.46	0.03	No	Yes
1026	130522	Male	58	Non-Hispanic White	Less than 9th grade	Widowed/Divorced/Separated	20225.1	21634.6	181	1	1.46	0.01	No	Yes
1027	130522	Male	58	Non-Hispanic White	Less than 9th grade	Widowed/Divorced/Separated	20225.1	21634.6	181	1	1.46	1.3	No	Yes
1028	130522	Male	58	Non-Hispanic White	Less than 9th grade	Widowed/Divorced/Separated	20225.1	21634.6	181	1	1.46	0.15	No	Yes
1029	130522	Male	58	Non-Hispanic White	Less than 9th grade	Widowed/Divorced/Separated	20225.1	21634.6	181	1	1.46	0.43	No	Yes
1030	130522	Male	58	Non-Hispanic White	Less than 9th grade	Widowed/Divorced/Separated	20225.1	21634.6	181	1	1.46	2.36	No	Yes
1031	130522	Male	58	Non-Hispanic White	Less than 9th grade	Widowed/Divorced/Separated	20225.1	21634.6	181	1	1.46	0.34	No	Yes
1032	130522	Male	58	Non-Hispanic White	Less than 9th grade	Widowed/Divorced/Separated	20225.1	21634.6	181	1	1.46	0	No	Yes
1033	130522	Male	58	Non-Hispanic White	Less than 9th grade	Widowed/Divorced/Separated	20225.1	21634.6	181	1	1.46	0	No	Yes
1034	130522	Male	58	Non-Hispanic White	Less than 9th grade	Widowed/Divorced/Separated	20225.1	21634.6	181	1	1.46	1.35	No	Yes
1035	130522	Male	58	Non-Hispanic White	Less than 9th grade	Widowed/Divorced/Separated	20225.1	21634.6	181	1	1.46	0.06	No	Yes
1036	130522	Male	58	Non-Hispanic White	Less than 9th grade	Widowed/Divorced/Separated	20225.1	21634.6	181	1	1.46	0.06	No	Yes
1037	130522	Male	58	Non-Hispanic White	Less than 9th grade	Widowed/Divorced/Separated	20225.1	21634.6	181	1	1.46	0.18	No	Yes
1038	130522	Male	58	Non-Hispanic White	Less than 9th grade	Widowed/Divorced/Separated	20225.1	21634.6	181	1	1.46	0	No	Yes
1039	130523	Female	61	Non-Hispanic White	College graduate or above	Married/Living with partner	33395.4	33222.2	184	1	5	0.19	No	No
1040	130523	Female	61	Non-Hispanic White	College graduate or above	Married/Living with partner	33395.4	33222.2	184	1	5	0.06	No	No
1041	130523	Female	61	Non-Hispanic White	College graduate or above	Married/Living with partner	33395.4	33222.2	184	1	5	0.46	No	No
1042	130523	Female	61	Non-Hispanic White	College graduate or above	Married/Living with partner	33395.4	33222.2	184	1	5	1.01	No	No
1043	130523	Female	61	Non-Hispanic White	College graduate or above	Married/Living with partner	33395.4	33222.2	184	1	5	0.09	No	No
1044	130523	Female	61	Non-Hispanic White	College graduate or above	Married/Living with partner	33395.4	33222.2	184	1	5	0.06	No	No
1045	130523	Female	61	Non-Hispanic White	College graduate or above	Married/Living with partner	33395.4	33222.2	184	1	5	0.04	No	No
1046	130523	Female	61	Non-Hispanic White	College graduate or above	Married/Living with partner	33395.4	33222.2	184	1	5	1.66	No	No
1047	130523	Female	61	Non-Hispanic White	College graduate or above	Married/Living with partner	33395.4	33222.2	184	1	5	0.05	No	No
1048	130523	Female	61	Non-Hispanic White	College graduate or above	Married/Living with partner	33395.4	33222.2	184	1	5	0.5	No	No
1049	130523	Female	61	Non-Hispanic White	College graduate or above	Married/Living with partner	33395.4	33222.2	184	1	5	0.41	No	No
1050	130523	Female	61	Non-Hispanic White	College graduate or above	Married/Living with partner	33395.4	33222.2	184	1	5	0.01	No	No
1052	130525	Male	70	Non-Hispanic White	College graduate or above	Married/Living with partner	20735.7	26509.9	183	1	0.88	2.6	No	No
1053	130525	Male	70	Non-Hispanic White	College graduate or above	Married/Living with partner	20735.7	26509.9	183	1	5	0.43	No	No
1054	130525	Male	70	Non-Hispanic White	College graduate or above	Married/Living with partner	20735.7	26509.9	183	1	5	0.62	No	No
1055	130525	Male	70	Non-Hispanic White	College graduate or above	Married/Living with partner	20735.7	26509.9	183	1	5	0.07	No	No
1056	130525	Male	70	Non-Hispanic White	College graduate or above	Married/Living with partner	20735.7	26509.9	183	1	2.16	0.17	No	No
1057	130525	Male	70	Non-Hispanic White	College graduate or above	Married/Living with partner	20735.7	26509.9	183	1	0.83	0.06	No	No
1058	130525	Male	70	Non-Hispanic White	College graduate or above	Married/Living with partner	20735.7	26509.9	183	1	2.74	0.09	No	No
1059	130525	Male	70	Non-Hispanic White	College graduate or above	Married/Living with partner	20735.7	26509.9	183	1	2.74	0.12	No	No
1060	130525	Male	70	Non-Hispanic White	College graduate or above	Married/Living with partner	20735.7	26509.9	183	1	2.74	0.09	No	No
1061	130525	Male	70	Non-Hispanic White	College graduate or above	Married/Living with partner	20735.7	26509.9	183	1	2.16	0.22	No	No
1062	130525	Male	70	Non-Hispanic White	College graduate or above	Married/Living with partner	20735.7	26509.9	183	1	4.32	0.08	No	No
1063	130525	Male	70	Non-Hispanic White	College graduate or above	Married/Living with partner	20735.7	26509.9	183	1	5	0.06	No	No
1064	130525	Male	70	Non-Hispanic White	College graduate or above	Married/Living with partner	20735.7	26509.9	183	1	1.4	0.04	No	No
1065	130525	Male	70	Non-Hispanic White	College graduate or above	Married/Living with partner	20735.7	26509.9	183	1	5	0.38	No	No
1066	130525	Male	70	Non-Hispanic White	College graduate or above	Married/Living with partner	20735.7	26509.9	183	1	1.17	0.62	No	No
1067	130525	Male	70	Non-Hispanic White	College graduate or above	Married/Living with partner	20735.7	26509.9	183	1	0.02	0.2	No	No
1069	130527	Male	79	Non-Hispanic White	College graduate or above	Married/Living with partner	45766.1	57976	186	1	4.31	1.79	No	No
1070	130527	Male	79	Non-Hispanic White	College graduate or above	Married/Living with partner	45766.1	57976	186	1	4.31	0.96	No	No
1071	130527	Male	79	Non-Hispanic White	College graduate or above	Married/Living with partner	45766.1	57976	186	1	4.31	0.08	No	No
1072	130527	Male	79	Non-Hispanic White	College graduate or above	Married/Living with partner	45766.1	57976	186	1	4.31	0.11	No	No
1073	130527	Male	79	Non-Hispanic White	College graduate or above	Married/Living with partner	45766.1	57976	186	1	4.31	0	No	No
1074	130527	Male	79	Non-Hispanic White	College graduate or above	Married/Living with partner	45766.1	57976	186	1	4.31	2.28	No	No
1075	130527	Male	79	Non-Hispanic White	College graduate or above	Married/Living with partner	45766.1	57976	186	1	4.31	0.08	No	No
1076	130527	Male	79	Non-Hispanic White	College graduate or above	Married/Living with partner	45766.1	57976	186	1	4.31	1.63	No	No
1077	130527	Male	79	Non-Hispanic White	College graduate or above	Married/Living with partner	45766.1	57976	186	1	4.31	0.26	No	No
1078	130527	Male	79	Non-Hispanic White	College graduate or above	Married/Living with partner	45766.1	57976	186	1	4.31	0.62	No	No
1079	130527	Male	79	Non-Hispanic White	College graduate or above	Married/Living with partner	45766.1	57976	186	1	4.31	0.05	No	No
1080	130527	Male	79	Non-Hispanic White	College graduate or above	Married/Living with partner	45766.1	57976	186	1	4.31	0	No	No
1081	130527	Male	79	Non-Hispanic White	College graduate or above	Married/Living with partner	45766.1	57976	186	1	4.31	0.47	No	No
1082	130527	Male	79	Non-Hispanic White	College graduate or above	Married/Living with partner	45766.1	57976	186	1	4.31	0.37	No	No
1083	130527	Male	79	Non-Hispanic White	College graduate or above	Married/Living with partner	45766.1	57976	186	1	4.31	0.96	No	No
1084	130527	Male	79	Non-Hispanic White	College graduate or above	Married/Living with partner	45766.1	57976	186	1	4.31	0.21	No	No
1085	130527	Male	79	Non-Hispanic White	College graduate or above	Married/Living with partner	45766.1	57976	186	1	4.31	0.2	No	No
1095	130530	Female	69	Non-Hispanic White	College graduate or above	Widowed/Divorced/Separated	11001.1	11683.6	174	2	1.23	0.06	No	No
1096	130530	Female	69	Non-Hispanic White	College graduate or above	Widowed/Divorced/Separated	11001.1	11683.6	174	2	1.23	0.07	No	No
1097	130530	Female	69	Non-Hispanic White	College graduate or above	Widowed/Divorced/Separated	11001.1	11683.6	174	2	1.23	0	No	No
1098	130530	Female	69	Non-Hispanic White	College graduate or above	Widowed/Divorced/Separated	11001.1	11683.6	174	2	1.23	0.14	No	No
1099	130530	Female	69	Non-Hispanic White	College graduate or above	Widowed/Divorced/Separated	11001.1	11683.6	174	2	1.23	0.07	No	No
1100	130530	Female	69	Non-Hispanic White	College graduate or above	Widowed/Divorced/Separated	11001.1	11683.6	174	2	1.23	0.03	No	No
1101	130530	Female	69	Non-Hispanic White	College graduate or above	Widowed/Divorced/Separated	11001.1	11683.6	174	2	1.23	0.46	No	No
1102	130530	Female	69	Non-Hispanic White	College graduate or above	Widowed/Divorced/Separated	11001.1	11683.6	174	2	1.23	0.07	No	No
1103	130530	Female	69	Non-Hispanic White	College graduate or above	Widowed/Divorced/Separated	11001.1	11683.6	174	2	1.23	0.01	No	No
1104	130530	Female	69	Non-Hispanic White	College graduate or above	Widowed/Divorced/Separated	11001.1	11683.6	174	2	1.23	0.05	No	No
1105	130530	Female	69	Non-Hispanic White	College graduate or above	Widowed/Divorced/Separated	11001.1	11683.6	174	2	1.23	0.07	No	No
1106	130530	Female	69	Non-Hispanic White	College graduate or above	Widowed/Divorced/Separated	11001.1	11683.6	174	2	1.23	0.07	No	No
1107	130530	Female	69	Non-Hispanic White	College graduate or above	Widowed/Divorced/Separated	11001.1	11683.6	174	2	1.23	0.02	No	No
1108	130530	Female	69	Non-Hispanic White	College graduate or above	Widowed/Divorced/Separated	11001.1	11683.6	174	2	1.23	0.02	No	No
1109	130530	Female	69	Non-Hispanic White	College graduate or above	Widowed/Divorced/Separated	11001.1	11683.6	174	2	1.23	0.51	No	No
1110	130530	Female	69	Non-Hispanic White	College graduate or above	Widowed/Divorced/Separated	11001.1	11683.6	174	2	1.23	0.8	No	No
1111	130530	Female	69	Non-Hispanic White	College graduate or above	Widowed/Divorced/Separated	11001.1	11683.6	174	2	1.23	0.03	No	No
1112	130530	Female	69	Non-Hispanic White	College graduate or above	Widowed/Divorced/Separated	11001.1	11683.6	174	2	1.23	0.02	No	No
1113	130530	Female	69	Non-Hispanic White	College graduate or above	Widowed/Divorced/Separated	11001.1	11683.6	174	2	1.23	0.1	No	No
1114	130530	Female	69	Non-Hispanic White	College graduate or above	Widowed/Divorced/Separated	11001.1	11683.6	174	2	1.23	0.49	No	No
1115	130530	Female	69	Non-Hispanic White	College graduate or above	Widowed/Divorced/Separated	11001.1	11683.6	174	2	1.23	0.1	No	No
1116	130530	Female	69	Non-Hispanic White	College graduate or above	Widowed/Divorced/Separated	11001.1	11683.6	174	2	1.23	1.14	No	No
1124	130533	Male	80	Non-Hispanic White	Some college or AA degree	Widowed/Divorced/Separated	49587.1	71615	186	1	4.71	0.21	No	No
1125	130533	Male	80	Non-Hispanic White	Some college or AA degree	Widowed/Divorced/Separated	49587.1	71615	186	1	4.71	2.21	No	No
1126	130533	Male	80	Non-Hispanic White	Some college or AA degree	Widowed/Divorced/Separated	49587.1	71615	186	1	4.71	0.18	No	No
1127	130533	Male	80	Non-Hispanic White	Some college or AA degree	Widowed/Divorced/Separated	49587.1	71615	186	1	4.71	0.22	No	No
1128	130533	Male	80	Non-Hispanic White	Some college or AA degree	Widowed/Divorced/Separated	49587.1	71615	186	1	4.71	0.21	No	No
1129	130533	Male	80	Non-Hispanic White	Some college or AA degree	Widowed/Divorced/Separated	49587.1	71615	186	1	4.71	0.13	No	No
1130	130533	Male	80	Non-Hispanic White	Some college or AA degree	Widowed/Divorced/Separated	49587.1	71615	186	1	4.71	0.08	No	No
1131	130533	Male	80	Non-Hispanic White	Some college or AA degree	Widowed/Divorced/Separated	49587.1	71615	186	1	4.71	2.18	No	No
1132	130533	Male	80	Non-Hispanic White	Some college or AA degree	Widowed/Divorced/Separated	49587.1	71615	186	1	4.71	6.13	No	No
1133	130533	Male	80	Non-Hispanic White	Some college or AA degree	Widowed/Divorced/Separated	49587.1	71615	186	1	4.71	0.08	No	No
1134	130533	Male	80	Non-Hispanic White	Some college or AA degree	Widowed/Divorced/Separated	49587.1	71615	186	1	4.71	4.86	No	No
1135	130533	Male	80	Non-Hispanic White	Some college or AA degree	Widowed/Divorced/Separated	49587.1	71615	186	1	4.71	0	No	No
1136	130533	Male	80	Non-Hispanic White	Some college or AA degree	Widowed/Divorced/Separated	49587.1	71615	186	1	4.71	0.08	No	No
1137	130533	Male	80	Non-Hispanic White	Some college or AA degree	Widowed/Divorced/Separated	49587.1	71615	186	1	4.71	0.13	No	No
1138	130533	Male	80	Non-Hispanic White	Some college or AA degree	Widowed/Divorced/Separated	49587.1	71615	186	1	4.71	0.22	No	No
1139	130533	Male	80	Non-Hispanic White	Some college or AA degree	Widowed/Divorced/Separated	49587.1	71615	186	1	4.71	0.06	No	No
1140	130533	Male	80	Non-Hispanic White	Some college or AA degree	Widowed/Divorced/Separated	49587.1	71615	186	1	4.71	0.09	No	No
1141	130533	Male	80	Non-Hispanic White	Some college or AA degree	Widowed/Divorced/Separated	49587.1	71615	186	1	4.71	0.45	No	No
1142	130533	Male	80	Non-Hispanic White	Some college or AA degree	Widowed/Divorced/Separated	49587.1	71615	186	1	4.71	0	No	No
1143	130533	Male	80	Non-Hispanic White	Some college or AA degree	Widowed/Divorced/Separated	49587.1	71615	186	1	4.71	0.31	No	No
1147	130537	Male	62	Non-Hispanic White	Some college or AA degree	Married/Living with partner	22598.9	24863	173	1	3.58	0.29	No	No
1148	130537	Male	62	Non-Hispanic White	Some college or AA degree	Married/Living with partner	22598.9	24863	173	1	3.58	1.02	No	No
1149	130537	Male	62	Non-Hispanic White	Some college or AA degree	Married/Living with partner	22598.9	24863	173	1	3.58	0.68	No	No
1150	130537	Male	62	Non-Hispanic White	Some college or AA degree	Married/Living with partner	22598.9	24863	173	1	3.58	1.24	No	No
1151	130537	Male	62	Non-Hispanic White	Some college or AA degree	Married/Living with partner	22598.9	24863	173	1	3.58	0.29	No	No
1152	130537	Male	62	Non-Hispanic White	Some college or AA degree	Married/Living with partner	22598.9	24863	173	1	3.58	3.44	No	No
1153	130537	Male	62	Non-Hispanic White	Some college or AA degree	Married/Living with partner	22598.9	24863	173	1	3.58	0.14	No	No
1154	130537	Male	62	Non-Hispanic White	Some college or AA degree	Married/Living with partner	22598.9	24863	173	1	3.58	0.09	No	No
1155	130537	Male	62	Non-Hispanic White	Some college or AA degree	Married/Living with partner	22598.9	24863	173	1	3.58	0.01	No	No
1156	130537	Male	62	Non-Hispanic White	Some college or AA degree	Married/Living with partner	22598.9	24863	173	1	3.58	0.04	No	No
1157	130537	Male	62	Non-Hispanic White	Some college or AA degree	Married/Living with partner	22598.9	24863	173	1	3.58	0.14	No	No
1158	130537	Male	62	Non-Hispanic White	Some college or AA degree	Married/Living with partner	22598.9	24863	173	1	3.58	0.03	No	No
1159	130537	Male	62	Non-Hispanic White	Some college or AA degree	Married/Living with partner	22598.9	24863	173	1	3.58	0.82	No	No
1160	130538	Male	63	Non-Hispanic White	College graduate or above	Married/Living with partner	30173.1	31519.2	185	2	5	1.21	No	No
1161	130538	Male	63	Non-Hispanic White	College graduate or above	Married/Living with partner	30173.1	31519.2	185	2	5	0.4	No	No
1162	130538	Male	63	Non-Hispanic White	College graduate or above	Married/Living with partner	30173.1	31519.2	185	2	5	0.82	No	No
1163	130538	Male	63	Non-Hispanic White	College graduate or above	Married/Living with partner	30173.1	31519.2	185	2	5	0.27	No	No
1164	130538	Male	63	Non-Hispanic White	College graduate or above	Married/Living with partner	30173.1	31519.2	185	2	5	0.14	No	No
1165	130538	Male	63	Non-Hispanic White	College graduate or above	Married/Living with partner	30173.1	31519.2	185	2	5	0.11	No	No
1166	130538	Male	63	Non-Hispanic White	College graduate or above	Married/Living with partner	30173.1	31519.2	185	2	5	0.27	No	No
1167	130538	Male	63	Non-Hispanic White	College graduate or above	Married/Living with partner	30173.1	31519.2	185	2	5	0.02	No	No
1168	130538	Male	63	Non-Hispanic White	College graduate or above	Married/Living with partner	30173.1	31519.2	185	2	5	0.09	No	No
1169	130538	Male	63	Non-Hispanic White	College graduate or above	Married/Living with partner	30173.1	31519.2	185	2	5	0.28	No	No
1170	130538	Male	63	Non-Hispanic White	College graduate or above	Married/Living with partner	30173.1	31519.2	185	2	5	0.05	No	No
1171	130538	Male	63	Non-Hispanic White	College graduate or above	Married/Living with partner	30173.1	31519.2	185	2	5	0.09	No	No
1172	130538	Male	63	Non-Hispanic White	College graduate or above	Married/Living with partner	30173.1	31519.2	185	2	5	0.46	No	No
1173	130538	Male	63	Non-Hispanic White	College graduate or above	Married/Living with partner	30173.1	31519.2	185	2	5	0.21	No	No
1174	130538	Male	63	Non-Hispanic White	College graduate or above	Married/Living with partner	30173.1	31519.2	185	2	5	0.23	No	No
1175	130538	Male	63	Non-Hispanic White	College graduate or above	Married/Living with partner	30173.1	31519.2	185	2	5	0.1	No	No
1177	130540	Female	31	Other Race - Including Multi-Racial	9-11th grade (Includes 12th grade with no diploma)	Never married	34055.7	42841.8	175	1	0.86	0.23	No	No
1178	130540	Female	31	Other Race - Including Multi-Racial	9-11th grade (Includes 12th grade with no diploma)	Never married	34055.7	42841.8	175	1	0.86	0.01	No	No
1179	130540	Female	31	Other Race - Including Multi-Racial	9-11th grade (Includes 12th grade with no diploma)	Never married	34055.7	42841.8	175	1	0.86	0.04	No	No
1180	130540	Female	31	Other Race - Including Multi-Racial	9-11th grade (Includes 12th grade with no diploma)	Never married	34055.7	42841.8	175	1	0.86	0.03	No	No
1181	130540	Female	31	Other Race - Including Multi-Racial	9-11th grade (Includes 12th grade with no diploma)	Never married	34055.7	42841.8	175	1	0.86	0.02	No	No
1182	130540	Female	31	Other Race - Including Multi-Racial	9-11th grade (Includes 12th grade with no diploma)	Never married	34055.7	42841.8	175	1	0.86	4.32	No	No
1183	130540	Female	31	Other Race - Including Multi-Racial	9-11th grade (Includes 12th grade with no diploma)	Never married	34055.7	42841.8	175	1	0.86	0.39	No	No
1184	130540	Female	31	Other Race - Including Multi-Racial	9-11th grade (Includes 12th grade with no diploma)	Never married	34055.7	42841.8	175	1	0.86	1.07	No	No
1185	130540	Female	31	Other Race - Including Multi-Racial	9-11th grade (Includes 12th grade with no diploma)	Never married	34055.7	42841.8	175	1	0.86	1.67	No	No
1186	130540	Female	31	Other Race - Including Multi-Racial	9-11th grade (Includes 12th grade with no diploma)	Never married	34055.7	42841.8	175	1	0.86	0.38	No	No
1187	130540	Female	31	Other Race - Including Multi-Racial	9-11th grade (Includes 12th grade with no diploma)	Never married	34055.7	42841.8	175	1	0.86	0.01	No	No
1188	130540	Female	31	Other Race - Including Multi-Racial	9-11th grade (Includes 12th grade with no diploma)	Never married	34055.7	42841.8	175	1	0.86	0	No	No
1189	130540	Female	31	Other Race - Including Multi-Racial	9-11th grade (Includes 12th grade with no diploma)	Never married	34055.7	42841.8	175	1	0.86	0.74	No	No
1190	130540	Female	31	Other Race - Including Multi-Racial	9-11th grade (Includes 12th grade with no diploma)	Never married	34055.7	42841.8	175	1	0.86	0.01	No	No
1191	130540	Female	31	Other Race - Including Multi-Racial	9-11th grade (Includes 12th grade with no diploma)	Never married	34055.7	42841.8	175	1	0.86	0.01	No	No
1192	130540	Female	31	Other Race - Including Multi-Racial	9-11th grade (Includes 12th grade with no diploma)	Never married	34055.7	42841.8	175	1	0.86	0.93	No	No
1193	130540	Female	31	Other Race - Including Multi-Racial	9-11th grade (Includes 12th grade with no diploma)	Never married	34055.7	42841.8	175	1	0.86	1.33	No	No
1194	130541	Female	30	Non-Hispanic White	College graduate or above	Married/Living with partner	35797.5	42605.5	174	2	1.85	1.43	No	No
1195	130541	Female	30	Non-Hispanic White	College graduate or above	Married/Living with partner	35797.5	42605.5	174	2	2.28	0	No	No
1196	130541	Female	30	Non-Hispanic White	College graduate or above	Married/Living with partner	35797.5	42605.5	174	2	5	0.65	No	No
1197	130541	Female	30	Non-Hispanic White	College graduate or above	Married/Living with partner	35797.5	42605.5	174	2	5	0.14	No	No
1198	130541	Female	30	Non-Hispanic White	College graduate or above	Married/Living with partner	35797.5	42605.5	174	2	5	0.05	No	No
1199	130541	Female	30	Non-Hispanic White	College graduate or above	Married/Living with partner	35797.5	42605.5	174	2	5	0.15	No	No
1200	130541	Female	30	Non-Hispanic White	College graduate or above	Married/Living with partner	35797.5	42605.5	174	2	5	1.03	No	No
1201	130541	Female	30	Non-Hispanic White	College graduate or above	Married/Living with partner	35797.5	42605.5	174	2	5	0.1	No	No
1202	130541	Female	30	Non-Hispanic White	College graduate or above	Married/Living with partner	35797.5	42605.5	174	2	1.01	0.12	No	No
1203	130541	Female	30	Non-Hispanic White	College graduate or above	Married/Living with partner	35797.5	42605.5	174	2	5	0.02	No	No
1204	130541	Female	30	Non-Hispanic White	College graduate or above	Married/Living with partner	35797.5	42605.5	174	2	1.23	0.83	No	No
1205	130541	Female	30	Non-Hispanic White	College graduate or above	Married/Living with partner	35797.5	42605.5	174	2	5	0.05	No	No
1206	130541	Female	30	Non-Hispanic White	College graduate or above	Married/Living with partner	35797.5	42605.5	174	2	5	0.1	No	No
1207	130541	Female	30	Non-Hispanic White	College graduate or above	Married/Living with partner	35797.5	42605.5	174	2	5	0.62	No	No
1208	130541	Female	30	Non-Hispanic White	College graduate or above	Married/Living with partner	35797.5	42605.5	174	2	4.59	0.06	No	No
1227	130546	Male	24	Other Race - Including Multi-Racial	9-11th grade (Includes 12th grade with no diploma)	Never married	49759.5	57025.4	180	1	2.62	0.19	No	No
1228	130546	Male	24	Other Race - Including Multi-Racial	9-11th grade (Includes 12th grade with no diploma)	Never married	49759.5	57025.4	180	1	1.84	3.25	No	No
1229	130546	Male	24	Other Race - Including Multi-Racial	9-11th grade (Includes 12th grade with no diploma)	Never married	49759.5	57025.4	180	1	1.29	0.19	No	No
1230	130546	Male	24	Other Race - Including Multi-Racial	9-11th grade (Includes 12th grade with no diploma)	Never married	49759.5	57025.4	180	1	4.02	1.18	No	No
1231	130546	Male	24	Other Race - Including Multi-Racial	9-11th grade (Includes 12th grade with no diploma)	Never married	49759.5	57025.4	180	1	3.09	0.31	No	No
1232	130546	Male	24	Other Race - Including Multi-Racial	9-11th grade (Includes 12th grade with no diploma)	Never married	49759.5	57025.4	180	1	2.21	0.21	No	No
1233	130546	Male	24	Other Race - Including Multi-Racial	9-11th grade (Includes 12th grade with no diploma)	Never married	49759.5	57025.4	180	1	4.15	2.13	No	No
1234	130546	Male	24	Other Race - Including Multi-Racial	9-11th grade (Includes 12th grade with no diploma)	Never married	49759.5	57025.4	180	1	5	5.87	No	No
1235	130546	Male	24	Other Race - Including Multi-Racial	9-11th grade (Includes 12th grade with no diploma)	Never married	49759.5	57025.4	180	1	2.04	3.25	No	No
1236	130546	Male	24	Other Race - Including Multi-Racial	9-11th grade (Includes 12th grade with no diploma)	Never married	49759.5	57025.4	180	1	5	0.15	No	No
1237	130546	Male	24	Other Race - Including Multi-Racial	9-11th grade (Includes 12th grade with no diploma)	Never married	49759.5	57025.4	180	1	2.31	0.67	No	No
1238	130547	Male	78	Non-Hispanic White	College graduate or above	Married/Living with partner	19188.4	22106.1	173	2	5	0.98	Yes	No
1239	130547	Male	78	Non-Hispanic White	College graduate or above	Married/Living with partner	19188.4	22106.1	173	2	5	0.4	Yes	No
1240	130547	Male	78	Non-Hispanic White	College graduate or above	Married/Living with partner	19188.4	22106.1	173	2	5	0.14	Yes	No
1241	130547	Male	78	Non-Hispanic White	College graduate or above	Married/Living with partner	19188.4	22106.1	173	2	5	0	Yes	No
1242	130547	Male	78	Non-Hispanic White	College graduate or above	Married/Living with partner	19188.4	22106.1	173	2	5	0.42	Yes	No
1243	130547	Male	78	Non-Hispanic White	College graduate or above	Married/Living with partner	19188.4	22106.1	173	2	5	0.62	Yes	No
1244	130547	Male	78	Non-Hispanic White	College graduate or above	Married/Living with partner	19188.4	22106.1	173	2	5	0.65	Yes	No
1245	130547	Male	78	Non-Hispanic White	College graduate or above	Married/Living with partner	19188.4	22106.1	173	2	5	1.55	Yes	No
1246	130547	Male	78	Non-Hispanic White	College graduate or above	Married/Living with partner	19188.4	22106.1	173	2	5	1.05	Yes	No
1247	130547	Male	78	Non-Hispanic White	College graduate or above	Married/Living with partner	19188.4	22106.1	173	2	5	0.01	Yes	No
1248	130547	Male	78	Non-Hispanic White	College graduate or above	Married/Living with partner	19188.4	22106.1	173	2	5	0.02	Yes	No
1249	130547	Male	78	Non-Hispanic White	College graduate or above	Married/Living with partner	19188.4	22106.1	173	2	5	0	Yes	No
1250	130547	Male	78	Non-Hispanic White	College graduate or above	Married/Living with partner	19188.4	22106.1	173	2	5	1.32	Yes	No
1251	130547	Male	78	Non-Hispanic White	College graduate or above	Married/Living with partner	19188.4	22106.1	173	2	5	2.49	Yes	No
1252	130547	Male	78	Non-Hispanic White	College graduate or above	Married/Living with partner	19188.4	22106.1	173	2	5	0.27	Yes	No
1253	130547	Male	78	Non-Hispanic White	College graduate or above	Married/Living with partner	19188.4	22106.1	173	2	5	0.47	Yes	No
1254	130547	Male	78	Non-Hispanic White	College graduate or above	Married/Living with partner	19188.4	22106.1	173	2	5	0.02	Yes	No
1255	130547	Male	78	Non-Hispanic White	College graduate or above	Married/Living with partner	19188.4	22106.1	173	2	5	0.01	Yes	No
1256	130547	Male	78	Non-Hispanic White	College graduate or above	Married/Living with partner	19188.4	22106.1	173	2	5	0.02	Yes	No
1257	130547	Male	78	Non-Hispanic White	College graduate or above	Married/Living with partner	19188.4	22106.1	173	2	5	1.25	Yes	No
1258	130547	Male	78	Non-Hispanic White	College graduate or above	Married/Living with partner	19188.4	22106.1	173	2	5	1	Yes	No
1259	130547	Male	78	Non-Hispanic White	College graduate or above	Married/Living with partner	19188.4	22106.1	173	2	5	0.07	Yes	No
1260	130547	Male	78	Non-Hispanic White	College graduate or above	Married/Living with partner	19188.4	22106.1	173	2	5	0.02	Yes	No
1261	130547	Male	78	Non-Hispanic White	College graduate or above	Married/Living with partner	19188.4	22106.1	173	2	5	0.02	Yes	No
1262	130547	Male	78	Non-Hispanic White	College graduate or above	Married/Living with partner	19188.4	22106.1	173	2	5	0.02	Yes	No
1263	130547	Male	78	Non-Hispanic White	College graduate or above	Married/Living with partner	19188.4	22106.1	173	2	5	1.8	Yes	No
1264	130547	Male	78	Non-Hispanic White	College graduate or above	Married/Living with partner	19188.4	22106.1	173	2	5	0.02	Yes	No
1265	130547	Male	78	Non-Hispanic White	College graduate or above	Married/Living with partner	19188.4	22106.1	173	2	5	0	Yes	No
1266	130547	Male	78	Non-Hispanic White	College graduate or above	Married/Living with partner	19188.4	22106.1	173	2	5	0.51	Yes	No
1267	130547	Male	78	Non-Hispanic White	College graduate or above	Married/Living with partner	19188.4	22106.1	173	2	5	0.15	Yes	No
1268	130547	Male	78	Non-Hispanic White	College graduate or above	Married/Living with partner	19188.4	22106.1	173	2	5	0	Yes	No
1293	130553	Female	28	Non-Hispanic Black	Some college or AA degree	Married/Living with partner	63403.3	99181.6	180	2	5	0.02	No	No
1294	130553	Female	28	Non-Hispanic Black	Some college or AA degree	Married/Living with partner	63403.3	99181.6	180	2	5	0.62	No	No
1295	130553	Female	28	Non-Hispanic Black	Some college or AA degree	Married/Living with partner	63403.3	99181.6	180	2	5	0.02	No	No
1296	130553	Female	28	Non-Hispanic Black	Some college or AA degree	Married/Living with partner	63403.3	99181.6	180	2	5	1.07	No	No
1297	130553	Female	28	Non-Hispanic Black	Some college or AA degree	Married/Living with partner	63403.3	99181.6	180	2	5	0	No	No
1298	130553	Female	28	Non-Hispanic Black	Some college or AA degree	Married/Living with partner	63403.3	99181.6	180	2	5	0.77	No	No
1299	130553	Female	28	Non-Hispanic Black	Some college or AA degree	Married/Living with partner	63403.3	99181.6	180	2	5	0.53	No	No
1300	130553	Female	28	Non-Hispanic Black	Some college or AA degree	Married/Living with partner	63403.3	99181.6	180	2	5	0	No	No
1301	130553	Female	28	Non-Hispanic Black	Some college or AA degree	Married/Living with partner	63403.3	99181.6	180	2	5	1.08	No	No
1302	130553	Female	28	Non-Hispanic Black	Some college or AA degree	Married/Living with partner	63403.3	99181.6	180	2	5	0	No	No
1303	130553	Female	28	Non-Hispanic Black	Some college or AA degree	Married/Living with partner	63403.3	99181.6	180	2	5	0.02	No	No
1305	130555	Male	64	Non-Hispanic White	College graduate or above	Married/Living with partner	41144.6	50979.1	182	2	5	0.01	No	No
1306	130555	Male	64	Non-Hispanic White	College graduate or above	Married/Living with partner	41144.6	50979.1	182	2	5	0.14	No	No
1307	130555	Male	64	Non-Hispanic White	College graduate or above	Married/Living with partner	41144.6	50979.1	182	2	5	0.22	No	No
1308	130555	Male	64	Non-Hispanic White	College graduate or above	Married/Living with partner	41144.6	50979.1	182	2	5	0.12	No	No
1309	130555	Male	64	Non-Hispanic White	College graduate or above	Married/Living with partner	41144.6	50979.1	182	2	5	0.12	No	No
1310	130555	Male	64	Non-Hispanic White	College graduate or above	Married/Living with partner	41144.6	50979.1	182	2	5	0.15	No	No
1311	130555	Male	64	Non-Hispanic White	College graduate or above	Married/Living with partner	41144.6	50979.1	182	2	5	0.21	No	No
1312	130555	Male	64	Non-Hispanic White	College graduate or above	Married/Living with partner	41144.6	50979.1	182	2	5	0.04	No	No
1313	130555	Male	64	Non-Hispanic White	College graduate or above	Married/Living with partner	41144.6	50979.1	182	2	5	0	No	No
1314	130555	Male	64	Non-Hispanic White	College graduate or above	Married/Living with partner	41144.6	50979.1	182	2	5	0.01	No	No
1315	130555	Male	64	Non-Hispanic White	College graduate or above	Married/Living with partner	41144.6	50979.1	182	2	5	0.07	No	No
1316	130555	Male	64	Non-Hispanic White	College graduate or above	Married/Living with partner	41144.6	50979.1	182	2	5	0.53	No	No
1317	130555	Male	64	Non-Hispanic White	College graduate or above	Married/Living with partner	41144.6	50979.1	182	2	5	2.63	No	No
1318	130555	Male	64	Non-Hispanic White	College graduate or above	Married/Living with partner	41144.6	50979.1	182	2	5	0	No	No
1319	130555	Male	64	Non-Hispanic White	College graduate or above	Married/Living with partner	41144.6	50979.1	182	2	5	0.01	No	No
1320	130555	Male	64	Non-Hispanic White	College graduate or above	Married/Living with partner	41144.6	50979.1	182	2	5	0.87	No	No
1321	130555	Male	64	Non-Hispanic White	College graduate or above	Married/Living with partner	41144.6	50979.1	182	2	5	1.75	No	No
1322	130555	Male	64	Non-Hispanic White	College graduate or above	Married/Living with partner	41144.6	50979.1	182	2	5	0.07	No	No
1324	130557	Male	62	Non-Hispanic White	Some college or AA degree	Widowed/Divorced/Separated	13989.7	15228.6	185	2	3.57	0.4	No	Yes
1325	130557	Male	62	Non-Hispanic White	Some college or AA degree	Widowed/Divorced/Separated	13989.7	15228.6	185	2	3.57	0.02	No	Yes
1326	130557	Male	62	Non-Hispanic White	Some college or AA degree	Widowed/Divorced/Separated	13989.7	15228.6	185	2	3.57	0.6	No	Yes
1327	130557	Male	62	Non-Hispanic White	Some college or AA degree	Widowed/Divorced/Separated	13989.7	15228.6	185	2	3.57	1.27	No	Yes
1328	130557	Male	62	Non-Hispanic White	Some college or AA degree	Widowed/Divorced/Separated	13989.7	15228.6	185	2	3.57	0.7	No	Yes
1329	130557	Male	62	Non-Hispanic White	Some college or AA degree	Widowed/Divorced/Separated	13989.7	15228.6	185	2	3.57	0.88	No	Yes
1330	130557	Male	62	Non-Hispanic White	Some college or AA degree	Widowed/Divorced/Separated	13989.7	15228.6	185	2	3.57	0.12	No	Yes
1331	130557	Male	62	Non-Hispanic White	Some college or AA degree	Widowed/Divorced/Separated	13989.7	15228.6	185	2	3.57	0.55	No	Yes
1332	130557	Male	62	Non-Hispanic White	Some college or AA degree	Widowed/Divorced/Separated	13989.7	15228.6	185	2	3.57	0.16	No	Yes
1333	130557	Male	62	Non-Hispanic White	Some college or AA degree	Widowed/Divorced/Separated	13989.7	15228.6	185	2	3.57	0.06	No	Yes
1334	130557	Male	62	Non-Hispanic White	Some college or AA degree	Widowed/Divorced/Separated	13989.7	15228.6	185	2	3.57	0.29	No	Yes
1335	130558	Male	69	Non-Hispanic White	Some college or AA degree	Widowed/Divorced/Separated	17808.3	19744.4	173	1	0.92	0.2	No	Yes
1336	130558	Male	69	Non-Hispanic White	Some college or AA degree	Widowed/Divorced/Separated	17808.3	19744.4	173	1	0.92	1.12	No	Yes
1337	130558	Male	69	Non-Hispanic White	Some college or AA degree	Widowed/Divorced/Separated	17808.3	19744.4	173	1	0.92	0.22	No	Yes
1338	130558	Male	69	Non-Hispanic White	Some college or AA degree	Widowed/Divorced/Separated	17808.3	19744.4	173	1	0.92	0.03	No	Yes
1339	130558	Male	69	Non-Hispanic White	Some college or AA degree	Widowed/Divorced/Separated	17808.3	19744.4	173	1	0.92	0.48	No	Yes
1340	130558	Male	69	Non-Hispanic White	Some college or AA degree	Widowed/Divorced/Separated	17808.3	19744.4	173	1	0.92	0.08	No	Yes
1341	130558	Male	69	Non-Hispanic White	Some college or AA degree	Widowed/Divorced/Separated	17808.3	19744.4	173	1	0.92	0.77	No	Yes
1342	130558	Male	69	Non-Hispanic White	Some college or AA degree	Widowed/Divorced/Separated	17808.3	19744.4	173	1	0.92	0.46	No	Yes
1343	130558	Male	69	Non-Hispanic White	Some college or AA degree	Widowed/Divorced/Separated	17808.3	19744.4	173	1	0.92	0.01	No	Yes
1344	130558	Male	69	Non-Hispanic White	Some college or AA degree	Widowed/Divorced/Separated	17808.3	19744.4	173	1	0.92	1.74	No	Yes
1345	130558	Male	69	Non-Hispanic White	Some college or AA degree	Widowed/Divorced/Separated	17808.3	19744.4	173	1	0.92	0	No	Yes
1346	130558	Male	69	Non-Hispanic White	Some college or AA degree	Widowed/Divorced/Separated	17808.3	19744.4	173	1	0.92	0.01	No	Yes
1347	130558	Male	69	Non-Hispanic White	Some college or AA degree	Widowed/Divorced/Separated	17808.3	19744.4	173	1	0.92	0.01	No	Yes
1348	130558	Male	69	Non-Hispanic White	Some college or AA degree	Widowed/Divorced/Separated	17808.3	19744.4	173	1	0.92	0.02	No	Yes
1349	130558	Male	69	Non-Hispanic White	Some college or AA degree	Widowed/Divorced/Separated	17808.3	19744.4	173	1	0.92	2.35	No	Yes
1350	130558	Male	69	Non-Hispanic White	Some college or AA degree	Widowed/Divorced/Separated	17808.3	19744.4	173	1	0.92	0.46	No	Yes
1351	130558	Male	69	Non-Hispanic White	Some college or AA degree	Widowed/Divorced/Separated	17808.3	19744.4	173	1	0.92	0.76	No	Yes
1352	130558	Male	69	Non-Hispanic White	Some college or AA degree	Widowed/Divorced/Separated	17808.3	19744.4	173	1	0.92	0.03	No	Yes
1353	130558	Male	69	Non-Hispanic White	Some college or AA degree	Widowed/Divorced/Separated	17808.3	19744.4	173	1	0.92	0.56	No	Yes
1354	130558	Male	69	Non-Hispanic White	Some college or AA degree	Widowed/Divorced/Separated	17808.3	19744.4	173	1	0.92	0.8	No	Yes
1355	130558	Male	69	Non-Hispanic White	Some college or AA degree	Widowed/Divorced/Separated	17808.3	19744.4	173	1	0.92	0.15	No	Yes
1356	130559	Male	66	Non-Hispanic White	College graduate or above	Married/Living with partner	20335.6	29060.8	175	2	5	0.65	No	No
1357	130559	Male	66	Non-Hispanic White	College graduate or above	Married/Living with partner	20335.6	29060.8	175	2	5	0.03	No	No
1358	130559	Male	66	Non-Hispanic White	College graduate or above	Married/Living with partner	20335.6	29060.8	175	2	5	0.2	No	No
1359	130559	Male	66	Non-Hispanic White	College graduate or above	Married/Living with partner	20335.6	29060.8	175	2	5	0.87	No	No
1360	130559	Male	66	Non-Hispanic White	College graduate or above	Married/Living with partner	20335.6	29060.8	175	2	5	0.82	No	No
1361	130559	Male	66	Non-Hispanic White	College graduate or above	Married/Living with partner	20335.6	29060.8	175	2	5	0.34	No	No
1362	130559	Male	66	Non-Hispanic White	College graduate or above	Married/Living with partner	20335.6	29060.8	175	2	5	0.29	No	No
1363	130559	Male	66	Non-Hispanic White	College graduate or above	Married/Living with partner	20335.6	29060.8	175	2	5	0.1	No	No
1364	130559	Male	66	Non-Hispanic White	College graduate or above	Married/Living with partner	20335.6	29060.8	175	2	5	1.09	No	No
1365	130559	Male	66	Non-Hispanic White	College graduate or above	Married/Living with partner	20335.6	29060.8	175	2	5	0.11	No	No
1366	130559	Male	66	Non-Hispanic White	College graduate or above	Married/Living with partner	20335.6	29060.8	175	2	5	0.02	No	No
1367	130559	Male	66	Non-Hispanic White	College graduate or above	Married/Living with partner	20335.6	29060.8	175	2	5	0.02	No	No
1368	130559	Male	66	Non-Hispanic White	College graduate or above	Married/Living with partner	20335.6	29060.8	175	2	5	0.66	No	No
1369	130559	Male	66	Non-Hispanic White	College graduate or above	Married/Living with partner	20335.6	29060.8	175	2	5	0	No	No
1370	130559	Male	66	Non-Hispanic White	College graduate or above	Married/Living with partner	20335.6	29060.8	175	2	5	0.49	No	No
1371	130559	Male	66	Non-Hispanic White	College graduate or above	Married/Living with partner	20335.6	29060.8	175	2	5	0.21	No	No
1372	130559	Male	66	Non-Hispanic White	College graduate or above	Married/Living with partner	20335.6	29060.8	175	2	5	1.01	No	No
1373	130559	Male	66	Non-Hispanic White	College graduate or above	Married/Living with partner	20335.6	29060.8	175	2	5	0.27	No	No
1376	130562	Female	63	Mexican American	Less than 9th grade	Married/Living with partner	14177.5	25978.5	180	1	0.51	0.38	No	No
1377	130562	Female	63	Mexican American	Less than 9th grade	Married/Living with partner	14177.5	25978.5	180	1	0.51	0.05	No	No
1378	130562	Female	63	Mexican American	Less than 9th grade	Married/Living with partner	14177.5	25978.5	180	1	0.51	0.56	No	No
1379	130562	Female	63	Mexican American	Less than 9th grade	Married/Living with partner	14177.5	25978.5	180	1	0.51	0.04	No	No
1380	130562	Female	63	Mexican American	Less than 9th grade	Married/Living with partner	14177.5	25978.5	180	1	0.51	0.65	No	No
1381	130562	Female	63	Mexican American	Less than 9th grade	Married/Living with partner	14177.5	25978.5	180	1	0.51	0	No	No
1382	130562	Female	63	Mexican American	Less than 9th grade	Married/Living with partner	14177.5	25978.5	180	1	0.51	0.05	No	No
1383	130562	Female	63	Mexican American	Less than 9th grade	Married/Living with partner	14177.5	25978.5	180	1	0.51	0.36	No	No
1384	130562	Female	63	Mexican American	Less than 9th grade	Married/Living with partner	14177.5	25978.5	180	1	0.51	2.49	No	No
1385	130562	Female	63	Mexican American	Less than 9th grade	Married/Living with partner	14177.5	25978.5	180	1	0.51	0.07	No	No
1386	130562	Female	63	Mexican American	Less than 9th grade	Married/Living with partner	14177.5	25978.5	180	1	0.51	1.15	No	No
1387	130562	Female	63	Mexican American	Less than 9th grade	Married/Living with partner	14177.5	25978.5	180	1	0.51	0	No	No
1401	130566	Male	66	Non-Hispanic White	College graduate or above	Never married	14439.8	16368.3	178	1	0.07	0.05	No	No
1402	130566	Male	66	Non-Hispanic White	College graduate or above	Never married	14439.8	16368.3	178	1	0.07	3.42	No	No
1403	130566	Male	66	Non-Hispanic White	College graduate or above	Never married	14439.8	16368.3	178	1	0.07	0.23	No	No
1404	130566	Male	66	Non-Hispanic White	College graduate or above	Never married	14439.8	16368.3	178	1	0.07	0.82	No	No
1405	130566	Male	66	Non-Hispanic White	College graduate or above	Never married	14439.8	16368.3	178	1	0.07	4.97	No	No
1406	130566	Male	66	Non-Hispanic White	College graduate or above	Never married	14439.8	16368.3	178	1	0.07	0.2	No	No
1407	130566	Male	66	Non-Hispanic White	College graduate or above	Never married	14439.8	16368.3	178	1	0.07	1.77	No	No
1408	130566	Male	66	Non-Hispanic White	College graduate or above	Never married	14439.8	16368.3	178	1	0.07	0.03	No	No
1409	130566	Male	66	Non-Hispanic White	College graduate or above	Never married	14439.8	16368.3	178	1	0.07	0.19	No	No
1410	130566	Male	66	Non-Hispanic White	College graduate or above	Never married	14439.8	16368.3	178	1	0.07	0.03	No	No
1411	130566	Male	66	Non-Hispanic White	College graduate or above	Never married	14439.8	16368.3	178	1	0.07	0.16	No	No
1412	130566	Male	66	Non-Hispanic White	College graduate or above	Never married	14439.8	16368.3	178	1	0.07	0.97	No	No
1413	130566	Male	66	Non-Hispanic White	College graduate or above	Never married	14439.8	16368.3	178	1	0.07	0.2	No	No
1414	130566	Male	66	Non-Hispanic White	College graduate or above	Never married	14439.8	16368.3	178	1	0.07	0.03	No	No
1415	130566	Male	66	Non-Hispanic White	College graduate or above	Never married	14439.8	16368.3	178	1	0.07	0.05	No	No
1416	130566	Male	66	Non-Hispanic White	College graduate or above	Never married	14439.8	16368.3	178	1	0.07	0.92	No	No
1417	130566	Male	66	Non-Hispanic White	College graduate or above	Never married	14439.8	16368.3	178	1	0.07	0.05	No	No
1418	130566	Male	66	Non-Hispanic White	College graduate or above	Never married	14439.8	16368.3	178	1	0.07	0.24	No	No
1419	130566	Male	66	Non-Hispanic White	College graduate or above	Never married	14439.8	16368.3	178	1	0.07	0.52	No	No
1420	130566	Male	66	Non-Hispanic White	College graduate or above	Never married	14439.8	16368.3	178	1	0.07	0.57	No	No
1421	130566	Male	66	Non-Hispanic White	College graduate or above	Never married	14439.8	16368.3	178	1	0.07	0.05	No	No
1423	130568	Female	80	Other Hispanic	College graduate or above	Widowed/Divorced/Separated	21901.3	25266.4	177	2	1.94	0.73	No	Yes
1424	130568	Female	80	Other Hispanic	College graduate or above	Widowed/Divorced/Separated	21901.3	25266.4	177	2	1.94	0.06	No	Yes
1425	130568	Female	80	Other Hispanic	College graduate or above	Widowed/Divorced/Separated	21901.3	25266.4	177	2	1.94	0.63	No	Yes
1426	130568	Female	80	Other Hispanic	College graduate or above	Widowed/Divorced/Separated	21901.3	25266.4	177	2	1.94	0.02	No	Yes
1427	130568	Female	80	Other Hispanic	College graduate or above	Widowed/Divorced/Separated	21901.3	25266.4	177	2	1.94	0.41	No	Yes
1428	130568	Female	80	Other Hispanic	College graduate or above	Widowed/Divorced/Separated	21901.3	25266.4	177	2	1.94	1.47	No	Yes
1429	130568	Female	80	Other Hispanic	College graduate or above	Widowed/Divorced/Separated	21901.3	25266.4	177	2	1.94	0.15	No	Yes
1430	130568	Female	80	Other Hispanic	College graduate or above	Widowed/Divorced/Separated	21901.3	25266.4	177	2	1.94	0.33	No	Yes
1431	130568	Female	80	Other Hispanic	College graduate or above	Widowed/Divorced/Separated	21901.3	25266.4	177	2	1.94	0.32	No	Yes
1432	130568	Female	80	Other Hispanic	College graduate or above	Widowed/Divorced/Separated	21901.3	25266.4	177	2	1.94	0.38	No	Yes
1433	130568	Female	80	Other Hispanic	College graduate or above	Widowed/Divorced/Separated	21901.3	25266.4	177	2	1.94	1.47	No	Yes
1434	130568	Female	80	Other Hispanic	College graduate or above	Widowed/Divorced/Separated	21901.3	25266.4	177	2	1.94	1.61	No	Yes
1435	130568	Female	80	Other Hispanic	College graduate or above	Widowed/Divorced/Separated	21901.3	25266.4	177	2	1.94	0.73	No	Yes
1436	130568	Female	80	Other Hispanic	College graduate or above	Widowed/Divorced/Separated	21901.3	25266.4	177	2	1.94	1.27	No	Yes
1437	130568	Female	80	Other Hispanic	College graduate or above	Widowed/Divorced/Separated	21901.3	25266.4	177	2	1.94	0.02	No	Yes
1438	130568	Female	80	Other Hispanic	College graduate or above	Widowed/Divorced/Separated	21901.3	25266.4	177	2	1.94	0.22	No	Yes
1439	130569	Female	47	Mexican American	9-11th grade (Includes 12th grade with no diploma)	Married/Living with partner	25370.2	26113.8	179	2	1.41	0.03	No	No
1440	130569	Female	47	Mexican American	9-11th grade (Includes 12th grade with no diploma)	Married/Living with partner	25370.2	26113.8	179	2	1.41	0.38	No	No
1441	130569	Female	47	Mexican American	9-11th grade (Includes 12th grade with no diploma)	Married/Living with partner	25370.2	26113.8	179	2	1.41	0.19	No	No
1442	130569	Female	47	Mexican American	9-11th grade (Includes 12th grade with no diploma)	Married/Living with partner	25370.2	26113.8	179	2	1.41	0	No	No
1443	130569	Female	47	Mexican American	9-11th grade (Includes 12th grade with no diploma)	Married/Living with partner	25370.2	26113.8	179	2	1.41	5.2	No	No
1444	130569	Female	47	Mexican American	9-11th grade (Includes 12th grade with no diploma)	Married/Living with partner	25370.2	26113.8	179	2	1.41	1.53	No	No
1445	130569	Female	47	Mexican American	9-11th grade (Includes 12th grade with no diploma)	Married/Living with partner	25370.2	26113.8	179	2	1.41	0.01	No	No
1446	130569	Female	47	Mexican American	9-11th grade (Includes 12th grade with no diploma)	Married/Living with partner	25370.2	26113.8	179	2	1.41	0.21	No	No
1447	130569	Female	47	Mexican American	9-11th grade (Includes 12th grade with no diploma)	Married/Living with partner	25370.2	26113.8	179	2	1.41	0	No	No
1448	130569	Female	47	Mexican American	9-11th grade (Includes 12th grade with no diploma)	Married/Living with partner	25370.2	26113.8	179	2	1.41	0.19	No	No
1449	130569	Female	47	Mexican American	9-11th grade (Includes 12th grade with no diploma)	Married/Living with partner	25370.2	26113.8	179	2	1.41	1.47	No	No
1450	130569	Female	47	Mexican American	9-11th grade (Includes 12th grade with no diploma)	Married/Living with partner	25370.2	26113.8	179	2	1.41	0.47	No	No
1451	130569	Female	47	Mexican American	9-11th grade (Includes 12th grade with no diploma)	Married/Living with partner	25370.2	26113.8	179	2	1.41	0	No	No
1452	130569	Female	47	Mexican American	9-11th grade (Includes 12th grade with no diploma)	Married/Living with partner	25370.2	26113.8	179	2	1.41	1.27	No	No
1453	130569	Female	47	Mexican American	9-11th grade (Includes 12th grade with no diploma)	Married/Living with partner	25370.2	26113.8	179	2	1.41	0.01	No	No
1454	130569	Female	47	Mexican American	9-11th grade (Includes 12th grade with no diploma)	Married/Living with partner	25370.2	26113.8	179	2	1.41	0.26	No	No
1455	130569	Female	47	Mexican American	9-11th grade (Includes 12th grade with no diploma)	Married/Living with partner	25370.2	26113.8	179	2	1.41	0	No	No
1456	130569	Female	47	Mexican American	9-11th grade (Includes 12th grade with no diploma)	Married/Living with partner	25370.2	26113.8	179	2	1.41	0.1	No	No
1457	130569	Female	47	Mexican American	9-11th grade (Includes 12th grade with no diploma)	Married/Living with partner	25370.2	26113.8	179	2	1.41	0	No	No
1458	130569	Female	47	Mexican American	9-11th grade (Includes 12th grade with no diploma)	Married/Living with partner	25370.2	26113.8	179	2	1.41	0.19	No	No
1459	130569	Female	47	Mexican American	9-11th grade (Includes 12th grade with no diploma)	Married/Living with partner	25370.2	26113.8	179	2	1.41	0.3	No	No
1460	130570	Male	56	Other Hispanic	9-11th grade (Includes 12th grade with no diploma)	Married/Living with partner	36061.1	40172.6	183	1	1.2	0	No	No
1461	130570	Male	56	Other Hispanic	9-11th grade (Includes 12th grade with no diploma)	Married/Living with partner	36061.1	40172.6	183	1	1.2	0.76	No	No
1462	130570	Male	56	Other Hispanic	9-11th grade (Includes 12th grade with no diploma)	Married/Living with partner	36061.1	40172.6	183	1	1.2	0	No	No
1463	130570	Male	56	Other Hispanic	9-11th grade (Includes 12th grade with no diploma)	Married/Living with partner	36061.1	40172.6	183	1	1.2	1.65	No	No
1464	130570	Male	56	Other Hispanic	9-11th grade (Includes 12th grade with no diploma)	Married/Living with partner	36061.1	40172.6	183	1	1.2	0.81	No	No
1465	130570	Male	56	Other Hispanic	9-11th grade (Includes 12th grade with no diploma)	Married/Living with partner	36061.1	40172.6	183	1	1.2	0	No	No
1466	130570	Male	56	Other Hispanic	9-11th grade (Includes 12th grade with no diploma)	Married/Living with partner	36061.1	40172.6	183	1	1.2	0.03	No	No
1467	130570	Male	56	Other Hispanic	9-11th grade (Includes 12th grade with no diploma)	Married/Living with partner	36061.1	40172.6	183	1	1.2	0.2	No	No
1468	130570	Male	56	Other Hispanic	9-11th grade (Includes 12th grade with no diploma)	Married/Living with partner	36061.1	40172.6	183	1	1.2	0	No	No
1469	130570	Male	56	Other Hispanic	9-11th grade (Includes 12th grade with no diploma)	Married/Living with partner	36061.1	40172.6	183	1	1.2	0.62	No	No
1470	130570	Male	56	Other Hispanic	9-11th grade (Includes 12th grade with no diploma)	Married/Living with partner	36061.1	40172.6	183	1	1.2	0.04	No	No
1471	130570	Male	56	Other Hispanic	9-11th grade (Includes 12th grade with no diploma)	Married/Living with partner	36061.1	40172.6	183	1	1.2	0.08	No	No
1472	130570	Male	56	Other Hispanic	9-11th grade (Includes 12th grade with no diploma)	Married/Living with partner	36061.1	40172.6	183	1	1.2	0.1	No	No
1473	130571	Female	77	Non-Hispanic White	Some college or AA degree	Married/Living with partner	20844.5	29710.8	185	2	5	0.05	No	No
1474	130571	Female	77	Non-Hispanic White	Some college or AA degree	Married/Living with partner	20844.5	29710.8	185	2	5	2.15	No	No
1475	130571	Female	77	Non-Hispanic White	Some college or AA degree	Married/Living with partner	20844.5	29710.8	185	2	3.04	0.04	No	No
1476	130571	Female	77	Non-Hispanic White	Some college or AA degree	Married/Living with partner	20844.5	29710.8	185	2	2.03	0	No	No
1477	130571	Female	77	Non-Hispanic White	Some college or AA degree	Married/Living with partner	20844.5	29710.8	185	2	3.46	0.03	No	No
1478	130571	Female	77	Non-Hispanic White	Some college or AA degree	Married/Living with partner	20844.5	29710.8	185	2	3.33	0	No	No
1479	130571	Female	77	Non-Hispanic White	Some college or AA degree	Married/Living with partner	20844.5	29710.8	185	2	2.03	0	No	No
1480	130571	Female	77	Non-Hispanic White	Some college or AA degree	Married/Living with partner	20844.5	29710.8	185	2	3.09	0.53	No	No
1481	130571	Female	77	Non-Hispanic White	Some college or AA degree	Married/Living with partner	20844.5	29710.8	185	2	2.03	0	No	No
1482	130571	Female	77	Non-Hispanic White	Some college or AA degree	Married/Living with partner	20844.5	29710.8	185	2	5	0.04	No	No
1483	130571	Female	77	Non-Hispanic White	Some college or AA degree	Married/Living with partner	20844.5	29710.8	185	2	0	0.02	No	No
1484	130571	Female	77	Non-Hispanic White	Some college or AA degree	Married/Living with partner	20844.5	29710.8	185	2	2.74	0.4	No	No
1485	130571	Female	77	Non-Hispanic White	Some college or AA degree	Married/Living with partner	20844.5	29710.8	185	2	3.04	0.01	No	No
1486	130571	Female	77	Non-Hispanic White	Some college or AA degree	Married/Living with partner	20844.5	29710.8	185	2	5	0.43	No	No
1487	130571	Female	77	Non-Hispanic White	Some college or AA degree	Married/Living with partner	20844.5	29710.8	185	2	3.3	0.35	No	No
1488	130571	Female	77	Non-Hispanic White	Some college or AA degree	Married/Living with partner	20844.5	29710.8	185	2	2.58	1.88	No	No
1489	130571	Female	77	Non-Hispanic White	Some college or AA degree	Married/Living with partner	20844.5	29710.8	185	2	4.1	0.38	No	No
1490	130571	Female	77	Non-Hispanic White	Some college or AA degree	Married/Living with partner	20844.5	29710.8	185	2	3.33	0.29	No	No
1491	130571	Female	77	Non-Hispanic White	Some college or AA degree	Married/Living with partner	20844.5	29710.8	185	2	5	0.11	No	No
1492	130571	Female	77	Non-Hispanic White	Some college or AA degree	Married/Living with partner	20844.5	29710.8	185	2	2.35	0.23	No	No
1493	130571	Female	77	Non-Hispanic White	Some college or AA degree	Married/Living with partner	20844.5	29710.8	185	2	0.53	0.05	No	No
1503	130576	Male	50	Other Hispanic	Some college or AA degree	Never married	11264.3	14579.9	175	2	0.18	1.33	No	Yes
1504	130576	Male	50	Other Hispanic	Some college or AA degree	Never married	11264.3	14579.9	175	2	0.18	0.07	No	Yes
1505	130576	Male	50	Other Hispanic	Some college or AA degree	Never married	11264.3	14579.9	175	2	0.18	0.12	No	Yes
1506	130576	Male	50	Other Hispanic	Some college or AA degree	Never married	11264.3	14579.9	175	2	0.18	0	No	Yes
1507	130576	Male	50	Other Hispanic	Some college or AA degree	Never married	11264.3	14579.9	175	2	0.18	0.2	No	Yes
1508	130576	Male	50	Other Hispanic	Some college or AA degree	Never married	11264.3	14579.9	175	2	0.18	0.02	No	Yes
1509	130576	Male	50	Other Hispanic	Some college or AA degree	Never married	11264.3	14579.9	175	2	0.18	0	No	Yes
1510	130576	Male	50	Other Hispanic	Some college or AA degree	Never married	11264.3	14579.9	175	2	0.18	0.02	No	Yes
1511	130576	Male	50	Other Hispanic	Some college or AA degree	Never married	11264.3	14579.9	175	2	0.18	0.47	No	Yes
1512	130576	Male	50	Other Hispanic	Some college or AA degree	Never married	11264.3	14579.9	175	2	0.18	0.03	No	Yes
1513	130576	Male	50	Other Hispanic	Some college or AA degree	Never married	11264.3	14579.9	175	2	0.18	0.53	No	Yes
1514	130576	Male	50	Other Hispanic	Some college or AA degree	Never married	11264.3	14579.9	175	2	0.18	0.27	No	Yes
1515	130576	Male	50	Other Hispanic	Some college or AA degree	Never married	11264.3	14579.9	175	2	0.18	1.15	No	Yes
1516	130576	Male	50	Other Hispanic	Some college or AA degree	Never married	11264.3	14579.9	175	2	0.18	0.02	No	Yes
1517	130576	Male	50	Other Hispanic	Some college or AA degree	Never married	11264.3	14579.9	175	2	0.18	0.13	No	Yes
1518	130576	Male	50	Other Hispanic	Some college or AA degree	Never married	11264.3	14579.9	175	2	0.18	0.04	No	Yes
1519	130576	Male	50	Other Hispanic	Some college or AA degree	Never married	11264.3	14579.9	175	2	0.18	2.47	No	Yes
1520	130576	Male	50	Other Hispanic	Some college or AA degree	Never married	11264.3	14579.9	175	2	0.18	0.07	No	Yes
1521	130576	Male	50	Other Hispanic	Some college or AA degree	Never married	11264.3	14579.9	175	2	0.18	0.01	No	Yes
1522	130576	Male	50	Other Hispanic	Some college or AA degree	Never married	11264.3	14579.9	175	2	0.18	0.2	No	Yes
1523	130576	Male	50	Other Hispanic	Some college or AA degree	Never married	11264.3	14579.9	175	2	0.18	0.75	No	Yes
1524	130577	Female	61	Non-Hispanic Black	9-11th grade (Includes 12th grade with no diploma)	Never married	23742.1	28542.8	182	2	1.66	0.02	No	No
1525	130577	Female	61	Non-Hispanic Black	9-11th grade (Includes 12th grade with no diploma)	Never married	23742.1	28542.8	182	2	1.66	0.29	No	No
1526	130577	Female	61	Non-Hispanic Black	9-11th grade (Includes 12th grade with no diploma)	Never married	23742.1	28542.8	182	2	1.66	0	No	No
1527	130577	Female	61	Non-Hispanic Black	9-11th grade (Includes 12th grade with no diploma)	Never married	23742.1	28542.8	182	2	1.66	0	No	No
1528	130577	Female	61	Non-Hispanic Black	9-11th grade (Includes 12th grade with no diploma)	Never married	23742.1	28542.8	182	2	1.66	0.07	No	No
1529	130577	Female	61	Non-Hispanic Black	9-11th grade (Includes 12th grade with no diploma)	Never married	23742.1	28542.8	182	2	1.66	0.64	No	No
1530	130577	Female	61	Non-Hispanic Black	9-11th grade (Includes 12th grade with no diploma)	Never married	23742.1	28542.8	182	2	1.66	0	No	No
1531	130577	Female	61	Non-Hispanic Black	9-11th grade (Includes 12th grade with no diploma)	Never married	23742.1	28542.8	182	2	1.66	0.59	No	No
1532	130577	Female	61	Non-Hispanic Black	9-11th grade (Includes 12th grade with no diploma)	Never married	23742.1	28542.8	182	2	1.66	0.01	No	No
1533	130578	Female	51	Non-Hispanic Black	High school graduate/GED or equivalent	Widowed/Divorced/Separated	32818	52184.2	181	1	3.24	1.07	No	No
1534	130578	Female	51	Non-Hispanic Black	High school graduate/GED or equivalent	Widowed/Divorced/Separated	32818	52184.2	181	1	3.24	0.35	No	No
1535	130578	Female	51	Non-Hispanic Black	High school graduate/GED or equivalent	Widowed/Divorced/Separated	32818	52184.2	181	1	3.24	0.7	No	No
1536	130578	Female	51	Non-Hispanic Black	High school graduate/GED or equivalent	Widowed/Divorced/Separated	32818	52184.2	181	1	3.24	1.43	No	No
1537	130578	Female	51	Non-Hispanic Black	High school graduate/GED or equivalent	Widowed/Divorced/Separated	32818	52184.2	181	1	3.24	0.05	No	No
1538	130578	Female	51	Non-Hispanic Black	High school graduate/GED or equivalent	Widowed/Divorced/Separated	32818	52184.2	181	1	3.24	0.71	No	No
1539	130578	Female	51	Non-Hispanic Black	High school graduate/GED or equivalent	Widowed/Divorced/Separated	32818	52184.2	181	1	3.24	0.5	No	No
1540	130578	Female	51	Non-Hispanic Black	High school graduate/GED or equivalent	Widowed/Divorced/Separated	32818	52184.2	181	1	3.24	0.42	No	No
1541	130578	Female	51	Non-Hispanic Black	High school graduate/GED or equivalent	Widowed/Divorced/Separated	32818	52184.2	181	1	3.24	0.01	No	No
1542	130578	Female	51	Non-Hispanic Black	High school graduate/GED or equivalent	Widowed/Divorced/Separated	32818	52184.2	181	1	3.24	0.28	No	No
1543	130578	Female	51	Non-Hispanic Black	High school graduate/GED or equivalent	Widowed/Divorced/Separated	32818	52184.2	181	1	3.24	1.03	No	No
1544	130578	Female	51	Non-Hispanic Black	High school graduate/GED or equivalent	Widowed/Divorced/Separated	32818	52184.2	181	1	3.24	0.61	No	No
1545	130578	Female	51	Non-Hispanic Black	High school graduate/GED or equivalent	Widowed/Divorced/Separated	32818	52184.2	181	1	3.24	0	No	No
1546	130579	Male	80	Non-Hispanic White	College graduate or above	Married/Living with partner	26409.2	35664.2	181	2	5	0.02	Yes	Yes
1547	130579	Male	80	Non-Hispanic White	College graduate or above	Married/Living with partner	26409.2	35664.2	181	2	5	1.39	Yes	Yes
1548	130579	Male	80	Non-Hispanic White	College graduate or above	Married/Living with partner	26409.2	35664.2	181	2	5	0	Yes	Yes
1549	130579	Male	80	Non-Hispanic White	College graduate or above	Married/Living with partner	26409.2	35664.2	181	2	5	0.96	Yes	Yes
1550	130579	Male	80	Non-Hispanic White	College graduate or above	Married/Living with partner	26409.2	35664.2	181	2	5	0	Yes	Yes
1551	130579	Male	80	Non-Hispanic White	College graduate or above	Married/Living with partner	26409.2	35664.2	181	2	5	0.4	Yes	Yes
1552	130579	Male	80	Non-Hispanic White	College graduate or above	Married/Living with partner	26409.2	35664.2	181	2	5	0.14	Yes	Yes
1553	130579	Male	80	Non-Hispanic White	College graduate or above	Married/Living with partner	26409.2	35664.2	181	2	5	0.03	Yes	Yes
1554	130579	Male	80	Non-Hispanic White	College graduate or above	Married/Living with partner	26409.2	35664.2	181	2	5	0.62	Yes	Yes
1555	130579	Male	80	Non-Hispanic White	College graduate or above	Married/Living with partner	26409.2	35664.2	181	2	5	0.56	Yes	Yes
1556	130579	Male	80	Non-Hispanic White	College graduate or above	Married/Living with partner	26409.2	35664.2	181	2	5	0	Yes	Yes
1557	130579	Male	80	Non-Hispanic White	College graduate or above	Married/Living with partner	26409.2	35664.2	181	2	5	0.07	Yes	Yes
1558	130579	Male	80	Non-Hispanic White	College graduate or above	Married/Living with partner	26409.2	35664.2	181	2	5	0.05	Yes	Yes
1559	130579	Male	80	Non-Hispanic White	College graduate or above	Married/Living with partner	26409.2	35664.2	181	2	5	0.35	Yes	Yes
1560	130579	Male	80	Non-Hispanic White	College graduate or above	Married/Living with partner	26409.2	35664.2	181	2	5	0.02	Yes	Yes
1561	130579	Male	80	Non-Hispanic White	College graduate or above	Married/Living with partner	26409.2	35664.2	181	2	5	0.62	Yes	Yes
1562	130579	Male	80	Non-Hispanic White	College graduate or above	Married/Living with partner	26409.2	35664.2	181	2	5	0.07	Yes	Yes
1580	130585	Male	60	Non-Hispanic Black	College graduate or above	Widowed/Divorced/Separated	16988.3	16452.2	173	1	2.61	0	No	No
1581	130585	Male	60	Non-Hispanic Black	College graduate or above	Widowed/Divorced/Separated	16988.3	16452.2	173	1	2.61	0.55	No	No
1582	130585	Male	60	Non-Hispanic Black	College graduate or above	Widowed/Divorced/Separated	16988.3	16452.2	173	1	2.61	0.77	No	No
1583	130585	Male	60	Non-Hispanic Black	College graduate or above	Widowed/Divorced/Separated	16988.3	16452.2	173	1	2.61	0	No	No
1584	130585	Male	60	Non-Hispanic Black	College graduate or above	Widowed/Divorced/Separated	16988.3	16452.2	173	1	2.61	0.03	No	No
1585	130585	Male	60	Non-Hispanic Black	College graduate or above	Widowed/Divorced/Separated	16988.3	16452.2	173	1	2.61	0.03	No	No
1586	130585	Male	60	Non-Hispanic Black	College graduate or above	Widowed/Divorced/Separated	16988.3	16452.2	173	1	2.61	0.39	No	No
1587	130585	Male	60	Non-Hispanic Black	College graduate or above	Widowed/Divorced/Separated	16988.3	16452.2	173	1	2.61	0.01	No	No
1588	130585	Male	60	Non-Hispanic Black	College graduate or above	Widowed/Divorced/Separated	16988.3	16452.2	173	1	2.61	0.33	No	No
1589	130585	Male	60	Non-Hispanic Black	College graduate or above	Widowed/Divorced/Separated	16988.3	16452.2	173	1	2.61	0.06	No	No
1590	130585	Male	60	Non-Hispanic Black	College graduate or above	Widowed/Divorced/Separated	16988.3	16452.2	173	1	2.61	0.15	No	No
1591	130585	Male	60	Non-Hispanic Black	College graduate or above	Widowed/Divorced/Separated	16988.3	16452.2	173	1	2.61	0.03	No	No
1592	130585	Male	60	Non-Hispanic Black	College graduate or above	Widowed/Divorced/Separated	16988.3	16452.2	173	1	2.61	0.25	No	No
1593	130585	Male	60	Non-Hispanic Black	College graduate or above	Widowed/Divorced/Separated	16988.3	16452.2	173	1	2.61	0.46	No	No
1594	130585	Male	60	Non-Hispanic Black	College graduate or above	Widowed/Divorced/Separated	16988.3	16452.2	173	1	2.61	0.02	No	No
1595	130585	Male	60	Non-Hispanic Black	College graduate or above	Widowed/Divorced/Separated	16988.3	16452.2	173	1	2.61	0	No	No
1596	130585	Male	60	Non-Hispanic Black	College graduate or above	Widowed/Divorced/Separated	16988.3	16452.2	173	1	2.61	0	No	No
1597	130585	Male	60	Non-Hispanic Black	College graduate or above	Widowed/Divorced/Separated	16988.3	16452.2	173	1	2.61	0.25	No	No
1598	130585	Male	60	Non-Hispanic Black	College graduate or above	Widowed/Divorced/Separated	16988.3	16452.2	173	1	2.61	0.03	No	No
1599	130585	Male	60	Non-Hispanic Black	College graduate or above	Widowed/Divorced/Separated	16988.3	16452.2	173	1	2.61	0	No	No
1600	130585	Male	60	Non-Hispanic Black	College graduate or above	Widowed/Divorced/Separated	16988.3	16452.2	173	1	2.61	0.05	No	No
1603	130588	Female	32	Non-Hispanic Black	College graduate or above	Married/Living with partner	29358.3	37834.2	184	2	2.61	0.36	No	No
1604	130588	Female	32	Non-Hispanic Black	College graduate or above	Married/Living with partner	29358.3	37834.2	184	2	2.61	0	No	No
1605	130588	Female	32	Non-Hispanic Black	College graduate or above	Married/Living with partner	29358.3	37834.2	184	2	2.61	0.4	No	No
1606	130588	Female	32	Non-Hispanic Black	College graduate or above	Married/Living with partner	29358.3	37834.2	184	2	2.61	2.42	No	No
1607	130588	Female	32	Non-Hispanic Black	College graduate or above	Married/Living with partner	29358.3	37834.2	184	2	2.61	0.14	No	No
1608	130588	Female	32	Non-Hispanic Black	College graduate or above	Married/Living with partner	29358.3	37834.2	184	2	2.61	0.68	No	No
1609	130588	Female	32	Non-Hispanic Black	College graduate or above	Married/Living with partner	29358.3	37834.2	184	2	2.61	1.54	No	No
1610	130588	Female	32	Non-Hispanic Black	College graduate or above	Married/Living with partner	29358.3	37834.2	184	2	2.61	1.03	No	No
1611	130588	Female	32	Non-Hispanic Black	College graduate or above	Married/Living with partner	29358.3	37834.2	184	2	2.61	0	No	No
1612	130588	Female	32	Non-Hispanic Black	College graduate or above	Married/Living with partner	29358.3	37834.2	184	2	2.61	0.4	No	No
1625	130593	Male	79	Non-Hispanic White	9-11th grade (Includes 12th grade with no diploma)	Never married	14766.2	16893.9	177	1	2.41	0	No	Yes
1626	130593	Male	79	Non-Hispanic White	9-11th grade (Includes 12th grade with no diploma)	Never married	14766.2	16893.9	177	1	2.41	2.07	No	Yes
1627	130593	Male	79	Non-Hispanic White	9-11th grade (Includes 12th grade with no diploma)	Never married	14766.2	16893.9	177	1	2.41	1.27	No	Yes
1628	130593	Male	79	Non-Hispanic White	9-11th grade (Includes 12th grade with no diploma)	Never married	14766.2	16893.9	177	1	2.41	0.55	No	Yes
1629	130593	Male	79	Non-Hispanic White	9-11th grade (Includes 12th grade with no diploma)	Never married	14766.2	16893.9	177	1	2.41	0.14	No	Yes
1630	130593	Male	79	Non-Hispanic White	9-11th grade (Includes 12th grade with no diploma)	Never married	14766.2	16893.9	177	1	2.41	0.03	No	Yes
1631	130593	Male	79	Non-Hispanic White	9-11th grade (Includes 12th grade with no diploma)	Never married	14766.2	16893.9	177	1	2.41	0.02	No	Yes
1632	130593	Male	79	Non-Hispanic White	9-11th grade (Includes 12th grade with no diploma)	Never married	14766.2	16893.9	177	1	2.41	0.98	No	Yes
1633	130593	Male	79	Non-Hispanic White	9-11th grade (Includes 12th grade with no diploma)	Never married	14766.2	16893.9	177	1	2.41	0.02	No	Yes
1634	130593	Male	79	Non-Hispanic White	9-11th grade (Includes 12th grade with no diploma)	Never married	14766.2	16893.9	177	1	2.41	0.05	No	Yes
1635	130593	Male	79	Non-Hispanic White	9-11th grade (Includes 12th grade with no diploma)	Never married	14766.2	16893.9	177	1	2.41	0.57	No	Yes
1643	130596	Female	66	Other Hispanic	Some college or AA degree	Married/Living with partner	20633.2	31762.6	181	2	2	1.09	No	No
1644	130596	Female	66	Other Hispanic	Some college or AA degree	Married/Living with partner	20633.2	31762.6	181	2	3.6	0.47	No	No
1645	130596	Female	66	Other Hispanic	Some college or AA degree	Married/Living with partner	20633.2	31762.6	181	2	5	0	No	No
1646	130596	Female	66	Other Hispanic	Some college or AA degree	Married/Living with partner	20633.2	31762.6	181	2	0.75	1.52	No	No
1647	130596	Female	66	Other Hispanic	Some college or AA degree	Married/Living with partner	20633.2	31762.6	181	2	1.72	0.28	No	No
1648	130596	Female	66	Other Hispanic	Some college or AA degree	Married/Living with partner	20633.2	31762.6	181	2	5	0.08	No	No
1649	130596	Female	66	Other Hispanic	Some college or AA degree	Married/Living with partner	20633.2	31762.6	181	2	5	0.01	No	No
1650	130596	Female	66	Other Hispanic	Some college or AA degree	Married/Living with partner	20633.2	31762.6	181	2	3.8	0	No	No
1651	130596	Female	66	Other Hispanic	Some college or AA degree	Married/Living with partner	20633.2	31762.6	181	2	5	0.04	No	No
1652	130596	Female	66	Other Hispanic	Some college or AA degree	Married/Living with partner	20633.2	31762.6	181	2	1.37	1.24	No	No
1653	130596	Female	66	Other Hispanic	Some college or AA degree	Married/Living with partner	20633.2	31762.6	181	2	1.84	2.63	No	No
1654	130596	Female	66	Other Hispanic	Some college or AA degree	Married/Living with partner	20633.2	31762.6	181	2	2.84	1.4	No	No
1655	130596	Female	66	Other Hispanic	Some college or AA degree	Married/Living with partner	20633.2	31762.6	181	2	2.83	0.15	No	No
1657	130598	Male	60	Non-Hispanic White	High school graduate/GED or equivalent	Widowed/Divorced/Separated	20063	23945.8	173	1	5	1.57	No	Yes
1658	130598	Male	60	Non-Hispanic White	High school graduate/GED or equivalent	Widowed/Divorced/Separated	20063	23945.8	173	1	5	0.03	No	Yes
1659	130598	Male	60	Non-Hispanic White	High school graduate/GED or equivalent	Widowed/Divorced/Separated	20063	23945.8	173	1	5	0.54	No	Yes
1660	130598	Male	60	Non-Hispanic White	High school graduate/GED or equivalent	Widowed/Divorced/Separated	20063	23945.8	173	1	5	0.03	No	Yes
1661	130598	Male	60	Non-Hispanic White	High school graduate/GED or equivalent	Widowed/Divorced/Separated	20063	23945.8	173	1	5	0.05	No	Yes
1662	130598	Male	60	Non-Hispanic White	High school graduate/GED or equivalent	Widowed/Divorced/Separated	20063	23945.8	173	1	5	1.22	No	Yes
1663	130598	Male	60	Non-Hispanic White	High school graduate/GED or equivalent	Widowed/Divorced/Separated	20063	23945.8	173	1	5	0.12	No	Yes
1664	130598	Male	60	Non-Hispanic White	High school graduate/GED or equivalent	Widowed/Divorced/Separated	20063	23945.8	173	1	5	0.03	No	Yes
1665	130598	Male	60	Non-Hispanic White	High school graduate/GED or equivalent	Widowed/Divorced/Separated	20063	23945.8	173	1	5	0.2	No	Yes
1666	130598	Male	60	Non-Hispanic White	High school graduate/GED or equivalent	Widowed/Divorced/Separated	20063	23945.8	173	1	5	0.03	No	Yes
1667	130598	Male	60	Non-Hispanic White	High school graduate/GED or equivalent	Widowed/Divorced/Separated	20063	23945.8	173	1	5	1.21	No	Yes
1668	130598	Male	60	Non-Hispanic White	High school graduate/GED or equivalent	Widowed/Divorced/Separated	20063	23945.8	173	1	5	0.92	No	Yes
1669	130598	Male	60	Non-Hispanic White	High school graduate/GED or equivalent	Widowed/Divorced/Separated	20063	23945.8	173	1	5	1.12	No	Yes
1671	130600	Male	42	Non-Hispanic Black	9-11th grade (Includes 12th grade with no diploma)	Never married	19022.3	31894.8	176	1	0.57	0.13	No	Yes
1672	130600	Male	42	Non-Hispanic Black	9-11th grade (Includes 12th grade with no diploma)	Never married	19022.3	31894.8	176	1	0.57	1.45	No	Yes
1673	130600	Male	42	Non-Hispanic Black	9-11th grade (Includes 12th grade with no diploma)	Never married	19022.3	31894.8	176	1	0.57	3.82	No	Yes
1674	130600	Male	42	Non-Hispanic Black	9-11th grade (Includes 12th grade with no diploma)	Never married	19022.3	31894.8	176	1	0.57	0.35	No	Yes
1675	130600	Male	42	Non-Hispanic Black	9-11th grade (Includes 12th grade with no diploma)	Never married	19022.3	31894.8	176	1	0.57	0.09	No	Yes
1676	130600	Male	42	Non-Hispanic Black	9-11th grade (Includes 12th grade with no diploma)	Never married	19022.3	31894.8	176	1	0.57	0	No	Yes
1677	130600	Male	42	Non-Hispanic Black	9-11th grade (Includes 12th grade with no diploma)	Never married	19022.3	31894.8	176	1	0.57	0.35	No	Yes
1678	130600	Male	42	Non-Hispanic Black	9-11th grade (Includes 12th grade with no diploma)	Never married	19022.3	31894.8	176	1	0.57	1.22	No	Yes
1679	130600	Male	42	Non-Hispanic Black	9-11th grade (Includes 12th grade with no diploma)	Never married	19022.3	31894.8	176	1	0.57	0.51	No	Yes
1680	130600	Male	42	Non-Hispanic Black	9-11th grade (Includes 12th grade with no diploma)	Never married	19022.3	31894.8	176	1	0.57	2.7	No	Yes
1681	130600	Male	42	Non-Hispanic Black	9-11th grade (Includes 12th grade with no diploma)	Never married	19022.3	31894.8	176	1	0.57	0.02	No	Yes
1682	130600	Male	42	Non-Hispanic Black	9-11th grade (Includes 12th grade with no diploma)	Never married	19022.3	31894.8	176	1	0.57	0.04	No	Yes
1683	130600	Male	42	Non-Hispanic Black	9-11th grade (Includes 12th grade with no diploma)	Never married	19022.3	31894.8	176	1	0.57	0	No	Yes
1684	130600	Male	42	Non-Hispanic Black	9-11th grade (Includes 12th grade with no diploma)	Never married	19022.3	31894.8	176	1	0.57	1.15	No	Yes
1685	130600	Male	42	Non-Hispanic Black	9-11th grade (Includes 12th grade with no diploma)	Never married	19022.3	31894.8	176	1	0.57	1.71	No	Yes
1686	130600	Male	42	Non-Hispanic Black	9-11th grade (Includes 12th grade with no diploma)	Never married	19022.3	31894.8	176	1	0.57	0.1	No	Yes
1687	130600	Male	42	Non-Hispanic Black	9-11th grade (Includes 12th grade with no diploma)	Never married	19022.3	31894.8	176	1	0.57	0.02	No	Yes
1688	130600	Male	42	Non-Hispanic Black	9-11th grade (Includes 12th grade with no diploma)	Never married	19022.3	31894.8	176	1	0.57	0.03	No	Yes
1689	130600	Male	42	Non-Hispanic Black	9-11th grade (Includes 12th grade with no diploma)	Never married	19022.3	31894.8	176	1	0.57	0.93	No	Yes
1690	130600	Male	42	Non-Hispanic Black	9-11th grade (Includes 12th grade with no diploma)	Never married	19022.3	31894.8	176	1	0.57	0.03	No	Yes
1691	130601	Female	56	Non-Hispanic White	High school graduate/GED or equivalent	Married/Living with partner	19785.4	28967	177	1	4.54	0.12	No	No
1692	130601	Female	56	Non-Hispanic White	High school graduate/GED or equivalent	Married/Living with partner	19785.4	28967	177	1	4.54	0.05	No	No
1693	130601	Female	56	Non-Hispanic White	High school graduate/GED or equivalent	Married/Living with partner	19785.4	28967	177	1	4.54	0.16	No	No
1694	130601	Female	56	Non-Hispanic White	High school graduate/GED or equivalent	Married/Living with partner	19785.4	28967	177	1	4.54	0	No	No
1695	130601	Female	56	Non-Hispanic White	High school graduate/GED or equivalent	Married/Living with partner	19785.4	28967	177	1	4.54	0.12	No	No
1696	130601	Female	56	Non-Hispanic White	High school graduate/GED or equivalent	Married/Living with partner	19785.4	28967	177	1	4.54	0	No	No
1697	130601	Female	56	Non-Hispanic White	High school graduate/GED or equivalent	Married/Living with partner	19785.4	28967	177	1	4.54	0.48	No	No
1698	130601	Female	56	Non-Hispanic White	High school graduate/GED or equivalent	Married/Living with partner	19785.4	28967	177	1	4.54	0.03	No	No
1699	130601	Female	56	Non-Hispanic White	High school graduate/GED or equivalent	Married/Living with partner	19785.4	28967	177	1	4.54	0.09	No	No
1700	130601	Female	56	Non-Hispanic White	High school graduate/GED or equivalent	Married/Living with partner	19785.4	28967	177	1	4.54	0	No	No
1701	130601	Female	56	Non-Hispanic White	High school graduate/GED or equivalent	Married/Living with partner	19785.4	28967	177	1	4.54	1.98	No	No
1702	130601	Female	56	Non-Hispanic White	High school graduate/GED or equivalent	Married/Living with partner	19785.4	28967	177	1	4.54	4.01	No	No
1703	130601	Female	56	Non-Hispanic White	High school graduate/GED or equivalent	Married/Living with partner	19785.4	28967	177	1	4.54	0	No	No
1704	130601	Female	56	Non-Hispanic White	High school graduate/GED or equivalent	Married/Living with partner	19785.4	28967	177	1	4.54	0.01	No	No
1705	130601	Female	56	Non-Hispanic White	High school graduate/GED or equivalent	Married/Living with partner	19785.4	28967	177	1	4.54	0.4	No	No
1706	130601	Female	56	Non-Hispanic White	High school graduate/GED or equivalent	Married/Living with partner	19785.4	28967	177	1	4.54	0.1	No	No
1707	130601	Female	56	Non-Hispanic White	High school graduate/GED or equivalent	Married/Living with partner	19785.4	28967	177	1	4.54	0.29	No	No
1708	130601	Female	56	Non-Hispanic White	High school graduate/GED or equivalent	Married/Living with partner	19785.4	28967	177	1	4.54	0.05	No	No
1729	130604	Female	61	Non-Hispanic White	Some college or AA degree	Widowed/Divorced/Separated	12088.4	13111.3	174	2	2.31	0.24	No	Yes
1730	130604	Female	61	Non-Hispanic White	Some college or AA degree	Widowed/Divorced/Separated	12088.4	13111.3	174	2	2.31	0.03	No	Yes
1731	130604	Female	61	Non-Hispanic White	Some college or AA degree	Widowed/Divorced/Separated	12088.4	13111.3	174	2	2.31	0.66	No	Yes
1732	130604	Female	61	Non-Hispanic White	Some college or AA degree	Widowed/Divorced/Separated	12088.4	13111.3	174	2	2.31	1.28	No	Yes
1733	130604	Female	61	Non-Hispanic White	Some college or AA degree	Widowed/Divorced/Separated	12088.4	13111.3	174	2	2.31	1.76	No	Yes
1734	130604	Female	61	Non-Hispanic White	Some college or AA degree	Widowed/Divorced/Separated	12088.4	13111.3	174	2	2.31	0.02	No	Yes
1735	130604	Female	61	Non-Hispanic White	Some college or AA degree	Widowed/Divorced/Separated	12088.4	13111.3	174	2	2.31	0.06	No	Yes
1736	130604	Female	61	Non-Hispanic White	Some college or AA degree	Widowed/Divorced/Separated	12088.4	13111.3	174	2	2.31	0.02	No	Yes
1737	130604	Female	61	Non-Hispanic White	Some college or AA degree	Widowed/Divorced/Separated	12088.4	13111.3	174	2	2.31	1.18	No	Yes
1738	130604	Female	61	Non-Hispanic White	Some college or AA degree	Widowed/Divorced/Separated	12088.4	13111.3	174	2	2.31	0.35	No	Yes
1739	130604	Female	61	Non-Hispanic White	Some college or AA degree	Widowed/Divorced/Separated	12088.4	13111.3	174	2	2.31	1.17	No	Yes
1740	130604	Female	61	Non-Hispanic White	Some college or AA degree	Widowed/Divorced/Separated	12088.4	13111.3	174	2	2.31	0.7	No	Yes
1741	130604	Female	61	Non-Hispanic White	Some college or AA degree	Widowed/Divorced/Separated	12088.4	13111.3	174	2	2.31	0.06	No	Yes
1742	130604	Female	61	Non-Hispanic White	Some college or AA degree	Widowed/Divorced/Separated	12088.4	13111.3	174	2	2.31	0.04	No	Yes
1743	130604	Female	61	Non-Hispanic White	Some college or AA degree	Widowed/Divorced/Separated	12088.4	13111.3	174	2	2.31	0.02	No	Yes
1744	130604	Female	61	Non-Hispanic White	Some college or AA degree	Widowed/Divorced/Separated	12088.4	13111.3	174	2	2.31	0	No	Yes
1745	130604	Female	61	Non-Hispanic White	Some college or AA degree	Widowed/Divorced/Separated	12088.4	13111.3	174	2	2.31	1.05	No	Yes
1746	130604	Female	61	Non-Hispanic White	Some college or AA degree	Widowed/Divorced/Separated	12088.4	13111.3	174	2	2.31	0.16	No	Yes
1747	130604	Female	61	Non-Hispanic White	Some college or AA degree	Widowed/Divorced/Separated	12088.4	13111.3	174	2	2.31	0.02	No	Yes
1750	130607	Female	36	Mexican American	Some college or AA degree	Married/Living with partner	31807.3	33332.6	175	1	0.61	0.07	No	Yes
1751	130607	Female	36	Mexican American	Some college or AA degree	Married/Living with partner	31807.3	33332.6	175	1	0.61	0.55	No	Yes
1752	130607	Female	36	Mexican American	Some college or AA degree	Married/Living with partner	31807.3	33332.6	175	1	0.61	0	No	Yes
1753	130607	Female	36	Mexican American	Some college or AA degree	Married/Living with partner	31807.3	33332.6	175	1	0.61	0.95	No	Yes
1754	130607	Female	36	Mexican American	Some college or AA degree	Married/Living with partner	31807.3	33332.6	175	1	0.61	0.59	No	Yes
1755	130607	Female	36	Mexican American	Some college or AA degree	Married/Living with partner	31807.3	33332.6	175	1	0.61	5.16	No	Yes
1756	130607	Female	36	Mexican American	Some college or AA degree	Married/Living with partner	31807.3	33332.6	175	1	0.61	0	No	Yes
1757	130607	Female	36	Mexican American	Some college or AA degree	Married/Living with partner	31807.3	33332.6	175	1	0.61	0.81	No	Yes
1758	130607	Female	36	Mexican American	Some college or AA degree	Married/Living with partner	31807.3	33332.6	175	1	0.61	0.03	No	Yes
1759	130607	Female	36	Mexican American	Some college or AA degree	Married/Living with partner	31807.3	33332.6	175	1	0.61	0.01	No	Yes
1760	130607	Female	36	Mexican American	Some college or AA degree	Married/Living with partner	31807.3	33332.6	175	1	0.61	0	No	Yes
1761	130607	Female	36	Mexican American	Some college or AA degree	Married/Living with partner	31807.3	33332.6	175	1	0.61	0	No	Yes
1762	130607	Female	36	Mexican American	Some college or AA degree	Married/Living with partner	31807.3	33332.6	175	1	0.61	0.18	No	Yes
1763	130607	Female	36	Mexican American	Some college or AA degree	Married/Living with partner	31807.3	33332.6	175	1	0.61	0.07	No	Yes
1764	130607	Female	36	Mexican American	Some college or AA degree	Married/Living with partner	31807.3	33332.6	175	1	0.61	0.15	No	Yes
1765	130607	Female	36	Mexican American	Some college or AA degree	Married/Living with partner	31807.3	33332.6	175	1	0.61	9.98	No	Yes
1766	130607	Female	36	Mexican American	Some college or AA degree	Married/Living with partner	31807.3	33332.6	175	1	0.61	0.26	No	Yes
1768	130609	Female	40	Other Hispanic	College graduate or above	Married/Living with partner	26605.8	28663.3	184	2	1.09	0.02	No	No
1769	130609	Female	40	Other Hispanic	College graduate or above	Married/Living with partner	26605.8	28663.3	184	2	5	0.06	No	No
1770	130609	Female	40	Other Hispanic	College graduate or above	Married/Living with partner	26605.8	28663.3	184	2	4.46	1.02	No	No
1771	130609	Female	40	Other Hispanic	College graduate or above	Married/Living with partner	26605.8	28663.3	184	2	5	0.1	No	No
1772	130609	Female	40	Other Hispanic	College graduate or above	Married/Living with partner	26605.8	28663.3	184	2	5	1.06	No	No
1773	130609	Female	40	Other Hispanic	College graduate or above	Married/Living with partner	26605.8	28663.3	184	2	5	1.36	No	No
1774	130609	Female	40	Other Hispanic	College graduate or above	Married/Living with partner	26605.8	28663.3	184	2	3.33	0.2	No	No
1775	130609	Female	40	Other Hispanic	College graduate or above	Married/Living with partner	26605.8	28663.3	184	2	2.03	0.04	No	No
1776	130609	Female	40	Other Hispanic	College graduate or above	Married/Living with partner	26605.8	28663.3	184	2	5	0.15	No	No
1777	130609	Female	40	Other Hispanic	College graduate or above	Married/Living with partner	26605.8	28663.3	184	2	1.6	0.87	No	No
1778	130609	Female	40	Other Hispanic	College graduate or above	Married/Living with partner	26605.8	28663.3	184	2	5	0.12	No	No
1779	130609	Female	40	Other Hispanic	College graduate or above	Married/Living with partner	26605.8	28663.3	184	2	2.73	0.08	No	No
1780	130609	Female	40	Other Hispanic	College graduate or above	Married/Living with partner	26605.8	28663.3	184	2	1.24	1.71	No	No
1781	130609	Female	40	Other Hispanic	College graduate or above	Married/Living with partner	26605.8	28663.3	184	2	1.86	0.01	No	No
1783	130611	Female	70	Non-Hispanic White	College graduate or above	Married/Living with partner	28628	38927.8	178	1	0.88	0.06	No	No
1784	130611	Female	70	Non-Hispanic White	College graduate or above	Married/Living with partner	28628	38927.8	178	1	5	0.03	No	No
1785	130611	Female	70	Non-Hispanic White	College graduate or above	Married/Living with partner	28628	38927.8	178	1	5	0.03	No	No
1786	130611	Female	70	Non-Hispanic White	College graduate or above	Married/Living with partner	28628	38927.8	178	1	2.39	0	No	No
1787	130611	Female	70	Non-Hispanic White	College graduate or above	Married/Living with partner	28628	38927.8	178	1	5	0.9	No	No
1788	130611	Female	70	Non-Hispanic White	College graduate or above	Married/Living with partner	28628	38927.8	178	1	5	0.34	No	No
1789	130611	Female	70	Non-Hispanic White	College graduate or above	Married/Living with partner	28628	38927.8	178	1	5	0.38	No	No
1790	130611	Female	70	Non-Hispanic White	College graduate or above	Married/Living with partner	28628	38927.8	178	1	5	0.03	No	No
1791	130611	Female	70	Non-Hispanic White	College graduate or above	Married/Living with partner	28628	38927.8	178	1	2.95	0.51	No	No
1792	130611	Female	70	Non-Hispanic White	College graduate or above	Married/Living with partner	28628	38927.8	178	1	3.57	0.21	No	No
1793	130611	Female	70	Non-Hispanic White	College graduate or above	Married/Living with partner	28628	38927.8	178	1	5	0.01	No	No
1794	130611	Female	70	Non-Hispanic White	College graduate or above	Married/Living with partner	28628	38927.8	178	1	3.13	0.15	No	No
1795	130611	Female	70	Non-Hispanic White	College graduate or above	Married/Living with partner	28628	38927.8	178	1	5	0.01	No	No
1796	130611	Female	70	Non-Hispanic White	College graduate or above	Married/Living with partner	28628	38927.8	178	1	5	1.53	No	No
1804	130619	Male	27	Other Race - Including Multi-Racial	High school graduate/GED or equivalent	Never married	55446.3	92645.2	173	1	0.87	1.22	No	Yes
1805	130619	Male	27	Other Race - Including Multi-Racial	High school graduate/GED or equivalent	Never married	55446.3	92645.2	173	1	0.87	2.46	No	Yes
1806	130619	Male	27	Other Race - Including Multi-Racial	High school graduate/GED or equivalent	Never married	55446.3	92645.2	173	1	0.87	0.07	No	Yes
1807	130619	Male	27	Other Race - Including Multi-Racial	High school graduate/GED or equivalent	Never married	55446.3	92645.2	173	1	0.87	0	No	Yes
1808	130619	Male	27	Other Race - Including Multi-Racial	High school graduate/GED or equivalent	Never married	55446.3	92645.2	173	1	0.87	1.21	No	Yes
1810	130621	Male	68	Non-Hispanic White	College graduate or above	Married/Living with partner	25379.8	32002.1	184	2	5	0.12	No	No
1811	130621	Male	68	Non-Hispanic White	College graduate or above	Married/Living with partner	25379.8	32002.1	184	2	5	0.04	No	No
1812	130621	Male	68	Non-Hispanic White	College graduate or above	Married/Living with partner	25379.8	32002.1	184	2	5	0	No	No
1813	130621	Male	68	Non-Hispanic White	College graduate or above	Married/Living with partner	25379.8	32002.1	184	2	5	0.06	No	No
1814	130621	Male	68	Non-Hispanic White	College graduate or above	Married/Living with partner	25379.8	32002.1	184	2	5	0.06	No	No
1815	130621	Male	68	Non-Hispanic White	College graduate or above	Married/Living with partner	25379.8	32002.1	184	2	5	1.35	No	No
1816	130621	Male	68	Non-Hispanic White	College graduate or above	Married/Living with partner	25379.8	32002.1	184	2	5	3.16	No	No
1817	130621	Male	68	Non-Hispanic White	College graduate or above	Married/Living with partner	25379.8	32002.1	184	2	5	1.75	No	No
1818	130621	Male	68	Non-Hispanic White	College graduate or above	Married/Living with partner	25379.8	32002.1	184	2	5	0.36	No	No
1819	130621	Male	68	Non-Hispanic White	College graduate or above	Married/Living with partner	25379.8	32002.1	184	2	5	0.1	No	No
1820	130621	Male	68	Non-Hispanic White	College graduate or above	Married/Living with partner	25379.8	32002.1	184	2	5	1.28	No	No
1821	130621	Male	68	Non-Hispanic White	College graduate or above	Married/Living with partner	25379.8	32002.1	184	2	5	0.01	No	No
1822	130621	Male	68	Non-Hispanic White	College graduate or above	Married/Living with partner	25379.8	32002.1	184	2	5	0	No	No
1823	130621	Male	68	Non-Hispanic White	College graduate or above	Married/Living with partner	25379.8	32002.1	184	2	5	0.59	No	No
1825	130623	Female	46	Non-Hispanic White	College graduate or above	Married/Living with partner	69999	85913.1	182	2	3.7	0.09	No	No
1826	130623	Female	46	Non-Hispanic White	College graduate or above	Married/Living with partner	69999	85913.1	182	2	3.7	0.05	No	No
1827	130623	Female	46	Non-Hispanic White	College graduate or above	Married/Living with partner	69999	85913.1	182	2	3.7	0.06	No	No
1828	130623	Female	46	Non-Hispanic White	College graduate or above	Married/Living with partner	69999	85913.1	182	2	3.7	0.97	No	No
1829	130623	Female	46	Non-Hispanic White	College graduate or above	Married/Living with partner	69999	85913.1	182	2	3.7	0.35	No	No
1830	130623	Female	46	Non-Hispanic White	College graduate or above	Married/Living with partner	69999	85913.1	182	2	3.7	0.19	No	No
1831	130623	Female	46	Non-Hispanic White	College graduate or above	Married/Living with partner	69999	85913.1	182	2	3.7	0.14	No	No
1832	130623	Female	46	Non-Hispanic White	College graduate or above	Married/Living with partner	69999	85913.1	182	2	3.7	0.04	No	No
1833	130623	Female	46	Non-Hispanic White	College graduate or above	Married/Living with partner	69999	85913.1	182	2	3.7	0.23	No	No
1834	130623	Female	46	Non-Hispanic White	College graduate or above	Married/Living with partner	69999	85913.1	182	2	3.7	1.5	No	No
1835	130623	Female	46	Non-Hispanic White	College graduate or above	Married/Living with partner	69999	85913.1	182	2	3.7	2.11	No	No
1836	130623	Female	46	Non-Hispanic White	College graduate or above	Married/Living with partner	69999	85913.1	182	2	3.7	0.72	No	No
1837	130623	Female	46	Non-Hispanic White	College graduate or above	Married/Living with partner	69999	85913.1	182	2	3.7	0.39	No	No
1838	130623	Female	46	Non-Hispanic White	College graduate or above	Married/Living with partner	69999	85913.1	182	2	3.7	0.04	No	No
1839	130623	Female	46	Non-Hispanic White	College graduate or above	Married/Living with partner	69999	85913.1	182	2	3.7	0.06	No	No
1840	130623	Female	46	Non-Hispanic White	College graduate or above	Married/Living with partner	69999	85913.1	182	2	3.7	0.01	No	No
1841	130623	Female	46	Non-Hispanic White	College graduate or above	Married/Living with partner	69999	85913.1	182	2	3.7	0.07	No	No
1842	130623	Female	46	Non-Hispanic White	College graduate or above	Married/Living with partner	69999	85913.1	182	2	3.7	0.16	No	No
1843	130623	Female	46	Non-Hispanic White	College graduate or above	Married/Living with partner	69999	85913.1	182	2	3.7	0.05	No	No
1844	130623	Female	46	Non-Hispanic White	College graduate or above	Married/Living with partner	69999	85913.1	182	2	3.7	0.17	No	No
1845	130623	Female	46	Non-Hispanic White	College graduate or above	Married/Living with partner	69999	85913.1	182	2	3.7	0.23	No	No
1846	130623	Female	46	Non-Hispanic White	College graduate or above	Married/Living with partner	69999	85913.1	182	2	3.7	0.32	No	No
1847	130623	Female	46	Non-Hispanic White	College graduate or above	Married/Living with partner	69999	85913.1	182	2	3.7	0.05	No	No
1848	130623	Female	46	Non-Hispanic White	College graduate or above	Married/Living with partner	69999	85913.1	182	2	3.7	1.04	No	No
1849	130623	Female	46	Non-Hispanic White	College graduate or above	Married/Living with partner	69999	85913.1	182	2	3.7	0	No	No
1850	130623	Female	46	Non-Hispanic White	College graduate or above	Married/Living with partner	69999	85913.1	182	2	3.7	0.32	No	No
1851	130623	Female	46	Non-Hispanic White	College graduate or above	Married/Living with partner	69999	85913.1	182	2	3.7	0.12	No	No
1855	130627	Male	73	Non-Hispanic White	High school graduate/GED or equivalent	Married/Living with partner	43087.5	61898.7	181	2	3	0.25	No	Yes
1856	130627	Male	73	Non-Hispanic White	High school graduate/GED or equivalent	Married/Living with partner	43087.5	61898.7	181	2	3	0	No	Yes
1857	130627	Male	73	Non-Hispanic White	High school graduate/GED or equivalent	Married/Living with partner	43087.5	61898.7	181	2	3	0	No	Yes
1858	130627	Male	73	Non-Hispanic White	High school graduate/GED or equivalent	Married/Living with partner	43087.5	61898.7	181	2	3	0.34	No	Yes
1859	130627	Male	73	Non-Hispanic White	High school graduate/GED or equivalent	Married/Living with partner	43087.5	61898.7	181	2	3	0.34	No	Yes
1860	130627	Male	73	Non-Hispanic White	High school graduate/GED or equivalent	Married/Living with partner	43087.5	61898.7	181	2	3	9.72	No	Yes
1861	130627	Male	73	Non-Hispanic White	High school graduate/GED or equivalent	Married/Living with partner	43087.5	61898.7	181	2	3	6.98	No	Yes
1863	130629	Male	73	Non-Hispanic White	College graduate or above	Married/Living with partner	14651.7	18486.6	174	1	5	0.06	No	No
1864	130629	Male	73	Non-Hispanic White	College graduate or above	Married/Living with partner	14651.7	18486.6	174	1	5	0.28	No	No
1865	130629	Male	73	Non-Hispanic White	College graduate or above	Married/Living with partner	14651.7	18486.6	174	1	5	0.28	No	No
1866	130629	Male	73	Non-Hispanic White	College graduate or above	Married/Living with partner	14651.7	18486.6	174	1	5	6.57	No	No
1867	130629	Male	73	Non-Hispanic White	College graduate or above	Married/Living with partner	14651.7	18486.6	174	1	5	0.24	No	No
1868	130629	Male	73	Non-Hispanic White	College graduate or above	Married/Living with partner	14651.7	18486.6	174	1	5	0.27	No	No
1869	130629	Male	73	Non-Hispanic White	College graduate or above	Married/Living with partner	14651.7	18486.6	174	1	5	0.55	No	No
1870	130629	Male	73	Non-Hispanic White	College graduate or above	Married/Living with partner	14651.7	18486.6	174	1	5	0.25	No	No
1871	130629	Male	73	Non-Hispanic White	College graduate or above	Married/Living with partner	14651.7	18486.6	174	1	5	0.04	No	No
1872	130629	Male	73	Non-Hispanic White	College graduate or above	Married/Living with partner	14651.7	18486.6	174	1	5	0.04	No	No
1873	130629	Male	73	Non-Hispanic White	College graduate or above	Married/Living with partner	14651.7	18486.6	174	1	5	0.64	No	No
1874	130629	Male	73	Non-Hispanic White	College graduate or above	Married/Living with partner	14651.7	18486.6	174	1	5	0.04	No	No
1875	130629	Male	73	Non-Hispanic White	College graduate or above	Married/Living with partner	14651.7	18486.6	174	1	5	0.67	No	No
1876	130629	Male	73	Non-Hispanic White	College graduate or above	Married/Living with partner	14651.7	18486.6	174	1	5	0.02	No	No
1877	130629	Male	73	Non-Hispanic White	College graduate or above	Married/Living with partner	14651.7	18486.6	174	1	5	0.29	No	No
1878	130629	Male	73	Non-Hispanic White	College graduate or above	Married/Living with partner	14651.7	18486.6	174	1	5	0.24	No	No
1879	130629	Male	73	Non-Hispanic White	College graduate or above	Married/Living with partner	14651.7	18486.6	174	1	5	0.2	No	No
1880	130629	Male	73	Non-Hispanic White	College graduate or above	Married/Living with partner	14651.7	18486.6	174	1	5	3.3	No	No
1881	130629	Male	73	Non-Hispanic White	College graduate or above	Married/Living with partner	14651.7	18486.6	174	1	5	1.5	No	No
1882	130629	Male	73	Non-Hispanic White	College graduate or above	Married/Living with partner	14651.7	18486.6	174	1	5	0.04	No	No
1883	130629	Male	73	Non-Hispanic White	College graduate or above	Married/Living with partner	14651.7	18486.6	174	1	5	0.26	No	No
1884	130629	Male	73	Non-Hispanic White	College graduate or above	Married/Living with partner	14651.7	18486.6	174	1	5	1.12	No	No
1889	130634	Female	51	Non-Hispanic White	Some college or AA degree	Married/Living with partner	40097.2	58155.9	180	1	2.82	2.49	No	Yes
1890	130634	Female	51	Non-Hispanic White	Some college or AA degree	Married/Living with partner	40097.2	58155.9	180	1	2.82	0	No	Yes
1891	130634	Female	51	Non-Hispanic White	Some college or AA degree	Married/Living with partner	40097.2	58155.9	180	1	2.82	0.01	No	Yes
1892	130634	Female	51	Non-Hispanic White	Some college or AA degree	Married/Living with partner	40097.2	58155.9	180	1	2.82	0.07	No	Yes
1893	130634	Female	51	Non-Hispanic White	Some college or AA degree	Married/Living with partner	40097.2	58155.9	180	1	2.82	0.03	No	Yes
1894	130634	Female	51	Non-Hispanic White	Some college or AA degree	Married/Living with partner	40097.2	58155.9	180	1	2.82	0.02	No	Yes
1895	130634	Female	51	Non-Hispanic White	Some college or AA degree	Married/Living with partner	40097.2	58155.9	180	1	2.82	0.01	No	Yes
1896	130634	Female	51	Non-Hispanic White	Some college or AA degree	Married/Living with partner	40097.2	58155.9	180	1	2.82	0.09	No	Yes
1897	130634	Female	51	Non-Hispanic White	Some college or AA degree	Married/Living with partner	40097.2	58155.9	180	1	2.82	0.79	No	Yes
1898	130634	Female	51	Non-Hispanic White	Some college or AA degree	Married/Living with partner	40097.2	58155.9	180	1	2.82	0	No	Yes
1899	130634	Female	51	Non-Hispanic White	Some college or AA degree	Married/Living with partner	40097.2	58155.9	180	1	2.82	0.02	No	Yes
1900	130634	Female	51	Non-Hispanic White	Some college or AA degree	Married/Living with partner	40097.2	58155.9	180	1	2.82	0	No	Yes
1901	130634	Female	51	Non-Hispanic White	Some college or AA degree	Married/Living with partner	40097.2	58155.9	180	1	2.82	0.05	No	Yes
1902	130634	Female	51	Non-Hispanic White	Some college or AA degree	Married/Living with partner	40097.2	58155.9	180	1	2.82	0.25	No	Yes
1903	130634	Female	51	Non-Hispanic White	Some college or AA degree	Married/Living with partner	40097.2	58155.9	180	1	2.82	0	No	Yes
1904	130634	Female	51	Non-Hispanic White	Some college or AA degree	Married/Living with partner	40097.2	58155.9	180	1	2.82	0.5	No	Yes
1905	130634	Female	51	Non-Hispanic White	Some college or AA degree	Married/Living with partner	40097.2	58155.9	180	1	2.82	0	No	Yes
1906	130634	Female	51	Non-Hispanic White	Some college or AA degree	Married/Living with partner	40097.2	58155.9	180	1	2.82	0	No	Yes
1907	130634	Female	51	Non-Hispanic White	Some college or AA degree	Married/Living with partner	40097.2	58155.9	180	1	2.82	0.03	No	Yes
1908	130634	Female	51	Non-Hispanic White	Some college or AA degree	Married/Living with partner	40097.2	58155.9	180	1	2.82	0.06	No	Yes
1909	130634	Female	51	Non-Hispanic White	Some college or AA degree	Married/Living with partner	40097.2	58155.9	180	1	2.82	0.03	No	Yes
1910	130634	Female	51	Non-Hispanic White	Some college or AA degree	Married/Living with partner	40097.2	58155.9	180	1	2.82	0.49	No	Yes
1911	130634	Female	51	Non-Hispanic White	Some college or AA degree	Married/Living with partner	40097.2	58155.9	180	1	2.82	1.03	No	Yes
1912	130634	Female	51	Non-Hispanic White	Some college or AA degree	Married/Living with partner	40097.2	58155.9	180	1	2.82	0.54	No	Yes
1914	130636	Female	57	Other Race - Including Multi-Racial	Some college or AA degree	Never married	30483.1	40342.6	173	2	3.43	0.03	No	No
1915	130636	Female	57	Other Race - Including Multi-Racial	Some college or AA degree	Never married	30483.1	40342.6	173	2	5	3.01	No	No
1916	130636	Female	57	Other Race - Including Multi-Racial	Some college or AA degree	Never married	30483.1	40342.6	173	2	5	0.25	No	No
1917	130636	Female	57	Other Race - Including Multi-Racial	Some college or AA degree	Never married	30483.1	40342.6	173	2	3.04	0.2	No	No
1918	130636	Female	57	Other Race - Including Multi-Racial	Some college or AA degree	Never married	30483.1	40342.6	173	2	4.56	0.16	No	No
1919	130636	Female	57	Other Race - Including Multi-Racial	Some college or AA degree	Never married	30483.1	40342.6	173	2	4.56	0.1	No	No
1920	130636	Female	57	Other Race - Including Multi-Racial	Some college or AA degree	Never married	30483.1	40342.6	173	2	1.22	0	No	No
1921	130636	Female	57	Other Race - Including Multi-Racial	Some college or AA degree	Never married	30483.1	40342.6	173	2	1.73	0.38	No	No
1922	130636	Female	57	Other Race - Including Multi-Racial	Some college or AA degree	Never married	30483.1	40342.6	173	2	4.8	0.43	No	No
1923	130636	Female	57	Other Race - Including Multi-Racial	Some college or AA degree	Never married	30483.1	40342.6	173	2	5	0.51	No	No
1924	130636	Female	57	Other Race - Including Multi-Racial	Some college or AA degree	Never married	30483.1	40342.6	173	2	3.04	0.03	No	No
1925	130636	Female	57	Other Race - Including Multi-Racial	Some college or AA degree	Never married	30483.1	40342.6	173	2	1.22	0	No	No
1926	130637	Male	61	Mexican American	Some college or AA degree	Widowed/Divorced/Separated	16019.5	15943.3	180	1	5	0.66	No	No
1927	130637	Male	61	Mexican American	Some college or AA degree	Widowed/Divorced/Separated	16019.5	15943.3	180	1	5	0	No	No
1928	130637	Male	61	Mexican American	Some college or AA degree	Widowed/Divorced/Separated	16019.5	15943.3	180	1	5	1.66	No	No
1929	130637	Male	61	Mexican American	Some college or AA degree	Widowed/Divorced/Separated	16019.5	15943.3	180	1	5	0	No	No
1930	130637	Male	61	Mexican American	Some college or AA degree	Widowed/Divorced/Separated	16019.5	15943.3	180	1	5	0	No	No
1931	130637	Male	61	Mexican American	Some college or AA degree	Widowed/Divorced/Separated	16019.5	15943.3	180	1	5	0.23	No	No
1932	130637	Male	61	Mexican American	Some college or AA degree	Widowed/Divorced/Separated	16019.5	15943.3	180	1	5	3.42	No	No
1933	130637	Male	61	Mexican American	Some college or AA degree	Widowed/Divorced/Separated	16019.5	15943.3	180	1	5	7.43	No	No
1934	130637	Male	61	Mexican American	Some college or AA degree	Widowed/Divorced/Separated	16019.5	15943.3	180	1	5	0.23	No	No
1964	130640	Female	31	Non-Hispanic Black	Some college or AA degree	Never married	32268.2	71999.3	183	1	0.23	3.12	Yes	No
1965	130640	Female	31	Non-Hispanic Black	Some college or AA degree	Never married	32268.2	71999.3	183	1	0.23	0	Yes	No
1967	130642	Male	43	Other Race - Including Multi-Racial	College graduate or above	Married/Living with partner	38193.2	39946.7	175	1	5	5.29	No	No
1968	130642	Male	43	Other Race - Including Multi-Racial	College graduate or above	Married/Living with partner	38193.2	39946.7	175	1	5	0.02	No	No
1969	130642	Male	43	Other Race - Including Multi-Racial	College graduate or above	Married/Living with partner	38193.2	39946.7	175	1	5	0.07	No	No
1970	130642	Male	43	Other Race - Including Multi-Racial	College graduate or above	Married/Living with partner	38193.2	39946.7	175	1	5	0.05	No	No
1971	130642	Male	43	Other Race - Including Multi-Racial	College graduate or above	Married/Living with partner	38193.2	39946.7	175	1	5	0.05	No	No
1972	130642	Male	43	Other Race - Including Multi-Racial	College graduate or above	Married/Living with partner	38193.2	39946.7	175	1	5	0.02	No	No
1973	130642	Male	43	Other Race - Including Multi-Racial	College graduate or above	Married/Living with partner	38193.2	39946.7	175	1	5	0.05	No	No
1974	130642	Male	43	Other Race - Including Multi-Racial	College graduate or above	Married/Living with partner	38193.2	39946.7	175	1	5	0.2	No	No
1975	130642	Male	43	Other Race - Including Multi-Racial	College graduate or above	Married/Living with partner	38193.2	39946.7	175	1	5	0.84	No	No
1976	130642	Male	43	Other Race - Including Multi-Racial	College graduate or above	Married/Living with partner	38193.2	39946.7	175	1	5	0.05	No	No
1977	130642	Male	43	Other Race - Including Multi-Racial	College graduate or above	Married/Living with partner	38193.2	39946.7	175	1	5	0	No	No
1978	130642	Male	43	Other Race - Including Multi-Racial	College graduate or above	Married/Living with partner	38193.2	39946.7	175	1	5	1.54	No	No
1979	130642	Male	43	Other Race - Including Multi-Racial	College graduate or above	Married/Living with partner	38193.2	39946.7	175	1	5	0.18	No	No
1980	130642	Male	43	Other Race - Including Multi-Racial	College graduate or above	Married/Living with partner	38193.2	39946.7	175	1	5	0.99	No	No
1981	130642	Male	43	Other Race - Including Multi-Racial	College graduate or above	Married/Living with partner	38193.2	39946.7	175	1	5	0.37	No	No
1982	130643	Male	73	Non-Hispanic Black	Some college or AA degree	Married/Living with partner	12744.9	16114.1	184	2	1.06	1.06	No	No
1983	130643	Male	73	Non-Hispanic Black	Some college or AA degree	Married/Living with partner	12744.9	16114.1	184	2	0.96	5	No	No
1984	130643	Male	73	Non-Hispanic Black	Some college or AA degree	Married/Living with partner	12744.9	16114.1	184	2	3.16	0	No	No
1985	130643	Male	73	Non-Hispanic Black	Some college or AA degree	Married/Living with partner	12744.9	16114.1	184	2	3.84	0.13	No	No
1986	130643	Male	73	Non-Hispanic Black	Some college or AA degree	Married/Living with partner	12744.9	16114.1	184	2	1.72	0	No	No
1987	130643	Male	73	Non-Hispanic Black	Some college or AA degree	Married/Living with partner	12744.9	16114.1	184	2	5	0.05	No	No
1988	130643	Male	73	Non-Hispanic Black	Some college or AA degree	Married/Living with partner	12744.9	16114.1	184	2	1.4	0.02	No	No
1989	130643	Male	73	Non-Hispanic Black	Some college or AA degree	Married/Living with partner	12744.9	16114.1	184	2	3.16	0	No	No
1990	130643	Male	73	Non-Hispanic Black	Some college or AA degree	Married/Living with partner	12744.9	16114.1	184	2	0.66	0.15	No	No
1991	130643	Male	73	Non-Hispanic Black	Some college or AA degree	Married/Living with partner	12744.9	16114.1	184	2	1.85	0.15	No	No
1992	130643	Male	73	Non-Hispanic Black	Some college or AA degree	Married/Living with partner	12744.9	16114.1	184	2	1.71	2.84	No	No
1994	130645	Female	47	Other Hispanic	Some college or AA degree	Never married	11828.1	16441.5	176	1	0.39	0.49	No	No
1995	130645	Female	47	Other Hispanic	Some college or AA degree	Never married	11828.1	16441.5	176	1	0.39	2.26	No	No
1996	130645	Female	47	Other Hispanic	Some college or AA degree	Never married	11828.1	16441.5	176	1	0.39	0.36	No	No
1997	130645	Female	47	Other Hispanic	Some college or AA degree	Never married	11828.1	16441.5	176	1	0.39	0.03	No	No
1998	130645	Female	47	Other Hispanic	Some college or AA degree	Never married	11828.1	16441.5	176	1	0.39	0.1	No	No
1999	130645	Female	47	Other Hispanic	Some college or AA degree	Never married	11828.1	16441.5	176	1	0.39	0.45	No	No
2000	130645	Female	47	Other Hispanic	Some college or AA degree	Never married	11828.1	16441.5	176	1	0.39	0.1	No	No
2001	130645	Female	47	Other Hispanic	Some college or AA degree	Never married	11828.1	16441.5	176	1	0.39	0.14	No	No
2002	130645	Female	47	Other Hispanic	Some college or AA degree	Never married	11828.1	16441.5	176	1	0.39	0	No	No
2003	130645	Female	47	Other Hispanic	Some college or AA degree	Never married	11828.1	16441.5	176	1	0.39	0.17	No	No
2004	130645	Female	47	Other Hispanic	Some college or AA degree	Never married	11828.1	16441.5	176	1	0.39	0	No	No
2005	130645	Female	47	Other Hispanic	Some college or AA degree	Never married	11828.1	16441.5	176	1	0.39	0	No	No
2006	130645	Female	47	Other Hispanic	Some college or AA degree	Never married	11828.1	16441.5	176	1	0.39	1.11	No	No
2007	130645	Female	47	Other Hispanic	Some college or AA degree	Never married	11828.1	16441.5	176	1	0.39	0.39	No	No
2008	130645	Female	47	Other Hispanic	Some college or AA degree	Never married	11828.1	16441.5	176	1	0.39	0.19	No	No
2009	130645	Female	47	Other Hispanic	Some college or AA degree	Never married	11828.1	16441.5	176	1	0.39	1.11	No	No
2010	130645	Female	47	Other Hispanic	Some college or AA degree	Never married	11828.1	16441.5	176	1	0.39	0.2	No	No
2011	130645	Female	47	Other Hispanic	Some college or AA degree	Never married	11828.1	16441.5	176	1	0.39	1.73	No	No
2012	130645	Female	47	Other Hispanic	Some college or AA degree	Never married	11828.1	16441.5	176	1	0.39	0.02	No	No
2013	130645	Female	47	Other Hispanic	Some college or AA degree	Never married	11828.1	16441.5	176	1	0.39	0.1	No	No
2014	130645	Female	47	Other Hispanic	Some college or AA degree	Never married	11828.1	16441.5	176	1	0.39	0	No	No
2015	130645	Female	47	Other Hispanic	Some college or AA degree	Never married	11828.1	16441.5	176	1	0.39	0	No	No
2016	130645	Female	47	Other Hispanic	Some college or AA degree	Never married	11828.1	16441.5	176	1	0.39	0.02	No	No
2017	130645	Female	47	Other Hispanic	Some college or AA degree	Never married	11828.1	16441.5	176	1	0.39	0.1	No	No
2018	130645	Female	47	Other Hispanic	Some college or AA degree	Never married	11828.1	16441.5	176	1	0.39	0.02	No	No
2019	130645	Female	47	Other Hispanic	Some college or AA degree	Never married	11828.1	16441.5	176	1	0.39	0.2	No	No
2020	130645	Female	47	Other Hispanic	Some college or AA degree	Never married	11828.1	16441.5	176	1	0.39	0	No	No
2021	130645	Female	47	Other Hispanic	Some college or AA degree	Never married	11828.1	16441.5	176	1	0.39	0.14	No	No
2022	130646	Female	79	Non-Hispanic White	College graduate or above	Never married	22014.6	25381.2	178	2	5	0	No	No
2023	130646	Female	79	Non-Hispanic White	College graduate or above	Never married	22014.6	25381.2	178	2	3.55	0.32	No	No
2024	130646	Female	79	Non-Hispanic White	College graduate or above	Never married	22014.6	25381.2	178	2	3.93	1.4	No	No
2025	130646	Female	79	Non-Hispanic White	College graduate or above	Never married	22014.6	25381.2	178	2	4.02	0.01	No	No
2026	130646	Female	79	Non-Hispanic White	College graduate or above	Never married	22014.6	25381.2	178	2	5	0.02	No	No
2027	130646	Female	79	Non-Hispanic White	College graduate or above	Never married	22014.6	25381.2	178	2	5	0.14	No	No
2028	130646	Female	79	Non-Hispanic White	College graduate or above	Never married	22014.6	25381.2	178	2	5	0.02	No	No
2029	130646	Female	79	Non-Hispanic White	College graduate or above	Never married	22014.6	25381.2	178	2	5	0.01	No	No
2030	130646	Female	79	Non-Hispanic White	College graduate or above	Never married	22014.6	25381.2	178	2	5	0.17	No	No
2031	130646	Female	79	Non-Hispanic White	College graduate or above	Never married	22014.6	25381.2	178	2	4.22	0.88	No	No
2032	130646	Female	79	Non-Hispanic White	College graduate or above	Never married	22014.6	25381.2	178	2	5	0.06	No	No
2033	130646	Female	79	Non-Hispanic White	College graduate or above	Never married	22014.6	25381.2	178	2	2.58	0.08	No	No
2034	130646	Female	79	Non-Hispanic White	College graduate or above	Never married	22014.6	25381.2	178	2	2.28	0.01	No	No
2035	130646	Female	79	Non-Hispanic White	College graduate or above	Never married	22014.6	25381.2	178	2	3.28	0.64	No	No
2036	130646	Female	79	Non-Hispanic White	College graduate or above	Never married	22014.6	25381.2	178	2	5	0.02	No	No
2037	130646	Female	79	Non-Hispanic White	College graduate or above	Never married	22014.6	25381.2	178	2	5	0.07	No	No
2038	130646	Female	79	Non-Hispanic White	College graduate or above	Never married	22014.6	25381.2	178	2	5	0	No	No
2039	130646	Female	79	Non-Hispanic White	College graduate or above	Never married	22014.6	25381.2	178	2	5	0.01	No	No
2040	130646	Female	79	Non-Hispanic White	College graduate or above	Never married	22014.6	25381.2	178	2	5	0.02	No	No
2041	130646	Female	79	Non-Hispanic White	College graduate or above	Never married	22014.6	25381.2	178	2	5	0.02	No	No
2042	130646	Female	79	Non-Hispanic White	College graduate or above	Never married	22014.6	25381.2	178	2	5	0.02	No	No
2043	130646	Female	79	Non-Hispanic White	College graduate or above	Never married	22014.6	25381.2	178	2	5	0.2	No	No
2044	130646	Female	79	Non-Hispanic White	College graduate or above	Never married	22014.6	25381.2	178	2	5	0	No	No
2045	130646	Female	79	Non-Hispanic White	College graduate or above	Never married	22014.6	25381.2	178	2	5	0.02	No	No
2046	130646	Female	79	Non-Hispanic White	College graduate or above	Never married	22014.6	25381.2	178	2	5	0.11	No	No
2047	130646	Female	79	Non-Hispanic White	College graduate or above	Never married	22014.6	25381.2	178	2	2.82	0.04	No	No
2048	130647	Male	65	Other Race - Including Multi-Racial	Some college or AA degree	Married/Living with partner	13574.5	15578.1	174	1	1.04	0.3	No	Yes
2049	130647	Male	65	Other Race - Including Multi-Racial	Some college or AA degree	Married/Living with partner	13574.5	15578.1	174	1	1.04	0.31	No	Yes
2050	130647	Male	65	Other Race - Including Multi-Racial	Some college or AA degree	Married/Living with partner	13574.5	15578.1	174	1	1.04	0.05	No	Yes
2051	130647	Male	65	Other Race - Including Multi-Racial	Some college or AA degree	Married/Living with partner	13574.5	15578.1	174	1	1.04	0.38	No	Yes
2052	130647	Male	65	Other Race - Including Multi-Racial	Some college or AA degree	Married/Living with partner	13574.5	15578.1	174	1	1.04	0	No	Yes
2053	130647	Male	65	Other Race - Including Multi-Racial	Some college or AA degree	Married/Living with partner	13574.5	15578.1	174	1	1.04	2.6	No	Yes
2054	130647	Male	65	Other Race - Including Multi-Racial	Some college or AA degree	Married/Living with partner	13574.5	15578.1	174	1	1.04	1.26	No	Yes
2055	130647	Male	65	Other Race - Including Multi-Racial	Some college or AA degree	Married/Living with partner	13574.5	15578.1	174	1	1.04	0.2	No	Yes
2059	130651	Female	80	Non-Hispanic White	High school graduate/GED or equivalent	Widowed/Divorced/Separated	12474.1	21917.5	184	2	3.68	0.03	No	No
2060	130651	Female	80	Non-Hispanic White	High school graduate/GED or equivalent	Widowed/Divorced/Separated	12474.1	21917.5	184	2	3.68	0	No	No
2061	130651	Female	80	Non-Hispanic White	High school graduate/GED or equivalent	Widowed/Divorced/Separated	12474.1	21917.5	184	2	3.68	2.04	No	No
2062	130651	Female	80	Non-Hispanic White	High school graduate/GED or equivalent	Widowed/Divorced/Separated	12474.1	21917.5	184	2	3.68	0.32	No	No
2063	130651	Female	80	Non-Hispanic White	High school graduate/GED or equivalent	Widowed/Divorced/Separated	12474.1	21917.5	184	2	3.68	0.39	No	No
2064	130651	Female	80	Non-Hispanic White	High school graduate/GED or equivalent	Widowed/Divorced/Separated	12474.1	21917.5	184	2	3.68	0.58	No	No
2065	130651	Female	80	Non-Hispanic White	High school graduate/GED or equivalent	Widowed/Divorced/Separated	12474.1	21917.5	184	2	3.68	0.46	No	No
2066	130651	Female	80	Non-Hispanic White	High school graduate/GED or equivalent	Widowed/Divorced/Separated	12474.1	21917.5	184	2	3.68	1.83	No	No
2067	130651	Female	80	Non-Hispanic White	High school graduate/GED or equivalent	Widowed/Divorced/Separated	12474.1	21917.5	184	2	3.68	0.45	No	No
2068	130651	Female	80	Non-Hispanic White	High school graduate/GED or equivalent	Widowed/Divorced/Separated	12474.1	21917.5	184	2	3.68	0.1	No	No
2069	130651	Female	80	Non-Hispanic White	High school graduate/GED or equivalent	Widowed/Divorced/Separated	12474.1	21917.5	184	2	3.68	0.13	No	No
2070	130651	Female	80	Non-Hispanic White	High school graduate/GED or equivalent	Widowed/Divorced/Separated	12474.1	21917.5	184	2	3.68	0.58	No	No
2071	130651	Female	80	Non-Hispanic White	High school graduate/GED or equivalent	Widowed/Divorced/Separated	12474.1	21917.5	184	2	3.68	0.57	No	No
2074	130654	Female	72	Mexican American	Some college or AA degree	Widowed/Divorced/Separated	12772.9	18007.2	179	2	2.29	0.01	No	No
2075	130654	Female	72	Mexican American	Some college or AA degree	Widowed/Divorced/Separated	12772.9	18007.2	179	2	2.29	1.1	No	No
2076	130654	Female	72	Mexican American	Some college or AA degree	Widowed/Divorced/Separated	12772.9	18007.2	179	2	2.29	1.92	No	No
2077	130654	Female	72	Mexican American	Some college or AA degree	Widowed/Divorced/Separated	12772.9	18007.2	179	2	2.29	0.24	No	No
2078	130654	Female	72	Mexican American	Some college or AA degree	Widowed/Divorced/Separated	12772.9	18007.2	179	2	2.29	0.12	No	No
2079	130654	Female	72	Mexican American	Some college or AA degree	Widowed/Divorced/Separated	12772.9	18007.2	179	2	2.29	0.18	No	No
2080	130654	Female	72	Mexican American	Some college or AA degree	Widowed/Divorced/Separated	12772.9	18007.2	179	2	2.29	0.02	No	No
2081	130654	Female	72	Mexican American	Some college or AA degree	Widowed/Divorced/Separated	12772.9	18007.2	179	2	2.29	0.17	No	No
2082	130654	Female	72	Mexican American	Some college or AA degree	Widowed/Divorced/Separated	12772.9	18007.2	179	2	2.29	0.01	No	No
2083	130654	Female	72	Mexican American	Some college or AA degree	Widowed/Divorced/Separated	12772.9	18007.2	179	2	2.29	0.06	No	No
2084	130654	Female	72	Mexican American	Some college or AA degree	Widowed/Divorced/Separated	12772.9	18007.2	179	2	2.29	0.02	No	No
2085	130654	Female	72	Mexican American	Some college or AA degree	Widowed/Divorced/Separated	12772.9	18007.2	179	2	2.29	2.2	No	No
2086	130654	Female	72	Mexican American	Some college or AA degree	Widowed/Divorced/Separated	12772.9	18007.2	179	2	2.29	0.02	No	No
2087	130654	Female	72	Mexican American	Some college or AA degree	Widowed/Divorced/Separated	12772.9	18007.2	179	2	2.29	0.04	No	No
2088	130654	Female	72	Mexican American	Some college or AA degree	Widowed/Divorced/Separated	12772.9	18007.2	179	2	2.29	0.29	No	No
2089	130654	Female	72	Mexican American	Some college or AA degree	Widowed/Divorced/Separated	12772.9	18007.2	179	2	2.29	0.09	No	No
2090	130654	Female	72	Mexican American	Some college or AA degree	Widowed/Divorced/Separated	12772.9	18007.2	179	2	2.29	0.26	No	No
2091	130654	Female	72	Mexican American	Some college or AA degree	Widowed/Divorced/Separated	12772.9	18007.2	179	2	2.29	0.37	No	No
2092	130654	Female	72	Mexican American	Some college or AA degree	Widowed/Divorced/Separated	12772.9	18007.2	179	2	2.29	0.01	No	No
2093	130654	Female	72	Mexican American	Some college or AA degree	Widowed/Divorced/Separated	12772.9	18007.2	179	2	2.29	0.11	No	No
2094	130654	Female	72	Mexican American	Some college or AA degree	Widowed/Divorced/Separated	12772.9	18007.2	179	2	2.29	0.02	No	No
2095	130654	Female	72	Mexican American	Some college or AA degree	Widowed/Divorced/Separated	12772.9	18007.2	179	2	2.29	0.03	No	No
2096	130654	Female	72	Mexican American	Some college or AA degree	Widowed/Divorced/Separated	12772.9	18007.2	179	2	2.29	0.02	No	No
2097	130654	Female	72	Mexican American	Some college or AA degree	Widowed/Divorced/Separated	12772.9	18007.2	179	2	2.29	0.1	No	No
2098	130654	Female	72	Mexican American	Some college or AA degree	Widowed/Divorced/Separated	12772.9	18007.2	179	2	2.29	0.2	No	No
2099	130654	Female	72	Mexican American	Some college or AA degree	Widowed/Divorced/Separated	12772.9	18007.2	179	2	2.29	0.52	No	No
2100	130654	Female	72	Mexican American	Some college or AA degree	Widowed/Divorced/Separated	12772.9	18007.2	179	2	2.29	0.96	No	No
2101	130654	Female	72	Mexican American	Some college or AA degree	Widowed/Divorced/Separated	12772.9	18007.2	179	2	2.29	0.24	No	No
2102	130654	Female	72	Mexican American	Some college or AA degree	Widowed/Divorced/Separated	12772.9	18007.2	179	2	2.29	0.06	No	No
2103	130654	Female	72	Mexican American	Some college or AA degree	Widowed/Divorced/Separated	12772.9	18007.2	179	2	2.29	0.19	No	No
2104	130654	Female	72	Mexican American	Some college or AA degree	Widowed/Divorced/Separated	12772.9	18007.2	179	2	2.29	0.14	No	No
2105	130654	Female	72	Mexican American	Some college or AA degree	Widowed/Divorced/Separated	12772.9	18007.2	179	2	2.29	1.1	No	No
2106	130654	Female	72	Mexican American	Some college or AA degree	Widowed/Divorced/Separated	12772.9	18007.2	179	2	2.29	1.27	No	No
2107	130654	Female	72	Mexican American	Some college or AA degree	Widowed/Divorced/Separated	12772.9	18007.2	179	2	2.29	0.06	No	No
2108	130655	Male	69	Non-Hispanic White	College graduate or above	Married/Living with partner	18284.7	19084.9	177	1	5	0.04	No	No
2109	130655	Male	69	Non-Hispanic White	College graduate or above	Married/Living with partner	18284.7	19084.9	177	1	5	1.01	No	No
2110	130655	Male	69	Non-Hispanic White	College graduate or above	Married/Living with partner	18284.7	19084.9	177	1	5	0.02	No	No
2111	130655	Male	69	Non-Hispanic White	College graduate or above	Married/Living with partner	18284.7	19084.9	177	1	5	0.48	No	No
2112	130655	Male	69	Non-Hispanic White	College graduate or above	Married/Living with partner	18284.7	19084.9	177	1	5	0.02	No	No
2113	130655	Male	69	Non-Hispanic White	College graduate or above	Married/Living with partner	18284.7	19084.9	177	1	5	0.79	No	No
2114	130655	Male	69	Non-Hispanic White	College graduate or above	Married/Living with partner	18284.7	19084.9	177	1	5	0.04	No	No
2115	130655	Male	69	Non-Hispanic White	College graduate or above	Married/Living with partner	18284.7	19084.9	177	1	5	0.19	No	No
2116	130655	Male	69	Non-Hispanic White	College graduate or above	Married/Living with partner	18284.7	19084.9	177	1	5	2.06	No	No
2117	130655	Male	69	Non-Hispanic White	College graduate or above	Married/Living with partner	18284.7	19084.9	177	1	5	0.01	No	No
2118	130655	Male	69	Non-Hispanic White	College graduate or above	Married/Living with partner	18284.7	19084.9	177	1	5	1.1	No	No
2119	130655	Male	69	Non-Hispanic White	College graduate or above	Married/Living with partner	18284.7	19084.9	177	1	5	0.02	No	No
2120	130655	Male	69	Non-Hispanic White	College graduate or above	Married/Living with partner	18284.7	19084.9	177	1	5	1.31	No	No
2121	130655	Male	69	Non-Hispanic White	College graduate or above	Married/Living with partner	18284.7	19084.9	177	1	5	0.07	No	No
2122	130655	Male	69	Non-Hispanic White	College graduate or above	Married/Living with partner	18284.7	19084.9	177	1	5	0.45	No	No
2123	130655	Male	69	Non-Hispanic White	College graduate or above	Married/Living with partner	18284.7	19084.9	177	1	5	0.14	No	No
2124	130655	Male	69	Non-Hispanic White	College graduate or above	Married/Living with partner	18284.7	19084.9	177	1	5	0.62	No	No
2125	130655	Male	69	Non-Hispanic White	College graduate or above	Married/Living with partner	18284.7	19084.9	177	1	5	0.05	No	No
2126	130655	Male	69	Non-Hispanic White	College graduate or above	Married/Living with partner	18284.7	19084.9	177	1	5	1.1	No	No
2127	130655	Male	69	Non-Hispanic White	College graduate or above	Married/Living with partner	18284.7	19084.9	177	1	5	0.48	No	No
2128	130655	Male	69	Non-Hispanic White	College graduate or above	Married/Living with partner	18284.7	19084.9	177	1	5	0.07	No	No
2129	130655	Male	69	Non-Hispanic White	College graduate or above	Married/Living with partner	18284.7	19084.9	177	1	5	0.01	No	No
2130	130655	Male	69	Non-Hispanic White	College graduate or above	Married/Living with partner	18284.7	19084.9	177	1	5	0.07	No	No
2131	130655	Male	69	Non-Hispanic White	College graduate or above	Married/Living with partner	18284.7	19084.9	177	1	5	0.68	No	No
2132	130655	Male	69	Non-Hispanic White	College graduate or above	Married/Living with partner	18284.7	19084.9	177	1	5	0.05	No	No
2133	130655	Male	69	Non-Hispanic White	College graduate or above	Married/Living with partner	18284.7	19084.9	177	1	5	1.55	No	No
2134	130656	Female	64	Other Hispanic	Less than 9th grade	Widowed/Divorced/Separated	7260.21	9553.22	176	1	1.01	0.67	No	No
2135	130656	Female	64	Other Hispanic	Less than 9th grade	Widowed/Divorced/Separated	7260.21	9553.22	176	1	1.01	0.02	No	No
2136	130656	Female	64	Other Hispanic	Less than 9th grade	Widowed/Divorced/Separated	7260.21	9553.22	176	1	1.01	0.18	No	No
2137	130656	Female	64	Other Hispanic	Less than 9th grade	Widowed/Divorced/Separated	7260.21	9553.22	176	1	1.01	0.04	No	No
2138	130656	Female	64	Other Hispanic	Less than 9th grade	Widowed/Divorced/Separated	7260.21	9553.22	176	1	1.01	0.13	No	No
2139	130656	Female	64	Other Hispanic	Less than 9th grade	Widowed/Divorced/Separated	7260.21	9553.22	176	1	1.01	0.02	No	No
2140	130656	Female	64	Other Hispanic	Less than 9th grade	Widowed/Divorced/Separated	7260.21	9553.22	176	1	1.01	2.36	No	No
2141	130656	Female	64	Other Hispanic	Less than 9th grade	Widowed/Divorced/Separated	7260.21	9553.22	176	1	1.01	0	No	No
2142	130656	Female	64	Other Hispanic	Less than 9th grade	Widowed/Divorced/Separated	7260.21	9553.22	176	1	1.01	0.01	No	No
2143	130656	Female	64	Other Hispanic	Less than 9th grade	Widowed/Divorced/Separated	7260.21	9553.22	176	1	1.01	0	No	No
2144	130656	Female	64	Other Hispanic	Less than 9th grade	Widowed/Divorced/Separated	7260.21	9553.22	176	1	1.01	0.01	No	No
2145	130656	Female	64	Other Hispanic	Less than 9th grade	Widowed/Divorced/Separated	7260.21	9553.22	176	1	1.01	0	No	No
2146	130656	Female	64	Other Hispanic	Less than 9th grade	Widowed/Divorced/Separated	7260.21	9553.22	176	1	1.01	0.07	No	No
2147	130656	Female	64	Other Hispanic	Less than 9th grade	Widowed/Divorced/Separated	7260.21	9553.22	176	1	1.01	1.01	No	No
2149	130658	Male	69	Other Hispanic	High school graduate/GED or equivalent	Married/Living with partner	13876.1	18033.9	176	1	0.77	0	No	No
2150	130658	Male	69	Other Hispanic	High school graduate/GED or equivalent	Married/Living with partner	13876.1	18033.9	176	1	0.77	0.17	No	No
2151	130658	Male	69	Other Hispanic	High school graduate/GED or equivalent	Married/Living with partner	13876.1	18033.9	176	1	0.77	4.06	No	No
2152	130658	Male	69	Other Hispanic	High school graduate/GED or equivalent	Married/Living with partner	13876.1	18033.9	176	1	0.77	0.2	No	No
2153	130658	Male	69	Other Hispanic	High school graduate/GED or equivalent	Married/Living with partner	13876.1	18033.9	176	1	0.77	0.53	No	No
2154	130658	Male	69	Other Hispanic	High school graduate/GED or equivalent	Married/Living with partner	13876.1	18033.9	176	1	0.77	0.39	No	No
2155	130658	Male	69	Other Hispanic	High school graduate/GED or equivalent	Married/Living with partner	13876.1	18033.9	176	1	0.77	0.3	No	No
2156	130658	Male	69	Other Hispanic	High school graduate/GED or equivalent	Married/Living with partner	13876.1	18033.9	176	1	0.77	0.92	No	No
2157	130658	Male	69	Other Hispanic	High school graduate/GED or equivalent	Married/Living with partner	13876.1	18033.9	176	1	0.77	0.01	No	No
2175	130662	Female	52	Non-Hispanic Black	High school graduate/GED or equivalent	Married/Living with partner	44709.3	71003.2	184	2	0.85	0.56	No	Yes
2176	130662	Female	52	Non-Hispanic Black	High school graduate/GED or equivalent	Married/Living with partner	44709.3	71003.2	184	2	0.85	0.1	No	Yes
2177	130662	Female	52	Non-Hispanic Black	High school graduate/GED or equivalent	Married/Living with partner	44709.3	71003.2	184	2	0.85	0.03	No	Yes
2178	130662	Female	52	Non-Hispanic Black	High school graduate/GED or equivalent	Married/Living with partner	44709.3	71003.2	184	2	0.85	0.62	No	Yes
2179	130662	Female	52	Non-Hispanic Black	High school graduate/GED or equivalent	Married/Living with partner	44709.3	71003.2	184	2	0.85	5.11	No	Yes
2180	130662	Female	52	Non-Hispanic Black	High school graduate/GED or equivalent	Married/Living with partner	44709.3	71003.2	184	2	0.85	0.07	No	Yes
2181	130662	Female	52	Non-Hispanic Black	High school graduate/GED or equivalent	Married/Living with partner	44709.3	71003.2	184	2	0.85	0	No	Yes
2182	130662	Female	52	Non-Hispanic Black	High school graduate/GED or equivalent	Married/Living with partner	44709.3	71003.2	184	2	0.85	0.17	No	Yes
2183	130662	Female	52	Non-Hispanic Black	High school graduate/GED or equivalent	Married/Living with partner	44709.3	71003.2	184	2	0.85	0.24	No	Yes
2184	130662	Female	52	Non-Hispanic Black	High school graduate/GED or equivalent	Married/Living with partner	44709.3	71003.2	184	2	0.85	1.78	No	Yes
2185	130662	Female	52	Non-Hispanic Black	High school graduate/GED or equivalent	Married/Living with partner	44709.3	71003.2	184	2	0.85	0.47	No	Yes
2186	130662	Female	52	Non-Hispanic Black	High school graduate/GED or equivalent	Married/Living with partner	44709.3	71003.2	184	2	0.85	0.79	No	Yes
2187	130662	Female	52	Non-Hispanic Black	High school graduate/GED or equivalent	Married/Living with partner	44709.3	71003.2	184	2	0.85	0.34	No	Yes
2188	130662	Female	52	Non-Hispanic Black	High school graduate/GED or equivalent	Married/Living with partner	44709.3	71003.2	184	2	0.85	0.21	No	Yes
2189	130662	Female	52	Non-Hispanic Black	High school graduate/GED or equivalent	Married/Living with partner	44709.3	71003.2	184	2	0.85	0.34	No	Yes
2190	130663	Female	76	Other Hispanic	College graduate or above	Married/Living with partner	22675.5	26350.7	183	1	2.73	0.04	Yes	Yes
2191	130663	Female	76	Other Hispanic	College graduate or above	Married/Living with partner	22675.5	26350.7	183	1	2.73	0.14	Yes	Yes
2192	130663	Female	76	Other Hispanic	College graduate or above	Married/Living with partner	22675.5	26350.7	183	1	2.73	2.26	Yes	Yes
2193	130663	Female	76	Other Hispanic	College graduate or above	Married/Living with partner	22675.5	26350.7	183	1	2.73	2.24	Yes	Yes
2194	130663	Female	76	Other Hispanic	College graduate or above	Married/Living with partner	22675.5	26350.7	183	1	2.73	0.09	Yes	Yes
2195	130663	Female	76	Other Hispanic	College graduate or above	Married/Living with partner	22675.5	26350.7	183	1	2.73	0.88	Yes	Yes
2196	130663	Female	76	Other Hispanic	College graduate or above	Married/Living with partner	22675.5	26350.7	183	1	2.73	0.07	Yes	Yes
2197	130663	Female	76	Other Hispanic	College graduate or above	Married/Living with partner	22675.5	26350.7	183	1	2.73	0.09	Yes	Yes
2198	130663	Female	76	Other Hispanic	College graduate or above	Married/Living with partner	22675.5	26350.7	183	1	2.73	0.17	Yes	Yes
2199	130663	Female	76	Other Hispanic	College graduate or above	Married/Living with partner	22675.5	26350.7	183	1	2.73	0.04	Yes	Yes
2200	130663	Female	76	Other Hispanic	College graduate or above	Married/Living with partner	22675.5	26350.7	183	1	2.73	0.9	Yes	Yes
2201	130663	Female	76	Other Hispanic	College graduate or above	Married/Living with partner	22675.5	26350.7	183	1	2.73	0.55	Yes	Yes
2203	130665	Female	55	Mexican American	Some college or AA degree	Widowed/Divorced/Separated	24339.3	27691.7	180	2	0.88	0.3	Yes	Yes
2204	130665	Female	55	Mexican American	Some college or AA degree	Widowed/Divorced/Separated	24339.3	27691.7	180	2	0.88	1.62	Yes	Yes
2205	130665	Female	55	Mexican American	Some college or AA degree	Widowed/Divorced/Separated	24339.3	27691.7	180	2	0.88	0.02	Yes	Yes
2206	130665	Female	55	Mexican American	Some college or AA degree	Widowed/Divorced/Separated	24339.3	27691.7	180	2	0.88	0.03	Yes	Yes
2207	130665	Female	55	Mexican American	Some college or AA degree	Widowed/Divorced/Separated	24339.3	27691.7	180	2	0.88	0.02	Yes	Yes
2208	130665	Female	55	Mexican American	Some college or AA degree	Widowed/Divorced/Separated	24339.3	27691.7	180	2	0.88	0.08	Yes	Yes
2209	130665	Female	55	Mexican American	Some college or AA degree	Widowed/Divorced/Separated	24339.3	27691.7	180	2	0.88	0.2	Yes	Yes
2210	130665	Female	55	Mexican American	Some college or AA degree	Widowed/Divorced/Separated	24339.3	27691.7	180	2	0.88	0.1	Yes	Yes
2211	130665	Female	55	Mexican American	Some college or AA degree	Widowed/Divorced/Separated	24339.3	27691.7	180	2	0.88	0.12	Yes	Yes
2212	130665	Female	55	Mexican American	Some college or AA degree	Widowed/Divorced/Separated	24339.3	27691.7	180	2	0.88	0.26	Yes	Yes
2213	130665	Female	55	Mexican American	Some college or AA degree	Widowed/Divorced/Separated	24339.3	27691.7	180	2	0.88	1.2	Yes	Yes
2214	130665	Female	55	Mexican American	Some college or AA degree	Widowed/Divorced/Separated	24339.3	27691.7	180	2	0.88	0.4	Yes	Yes
2215	130665	Female	55	Mexican American	Some college or AA degree	Widowed/Divorced/Separated	24339.3	27691.7	180	2	0.88	0.28	Yes	Yes
2216	130665	Female	55	Mexican American	Some college or AA degree	Widowed/Divorced/Separated	24339.3	27691.7	180	2	0.88	0.05	Yes	Yes
2217	130665	Female	55	Mexican American	Some college or AA degree	Widowed/Divorced/Separated	24339.3	27691.7	180	2	0.88	0.02	Yes	Yes
2218	130665	Female	55	Mexican American	Some college or AA degree	Widowed/Divorced/Separated	24339.3	27691.7	180	2	0.88	0.01	Yes	Yes
2219	130665	Female	55	Mexican American	Some college or AA degree	Widowed/Divorced/Separated	24339.3	27691.7	180	2	0.88	0.89	Yes	Yes
2220	130665	Female	55	Mexican American	Some college or AA degree	Widowed/Divorced/Separated	24339.3	27691.7	180	2	0.88	0.47	Yes	Yes
2221	130666	Male	57	Non-Hispanic White	High school graduate/GED or equivalent	Married/Living with partner	42528.9	51880	181	2	3.28	0	No	No
2222	130666	Male	57	Non-Hispanic White	High school graduate/GED or equivalent	Married/Living with partner	42528.9	51880	181	2	3.28	0.76	No	No
2223	130666	Male	57	Non-Hispanic White	High school graduate/GED or equivalent	Married/Living with partner	42528.9	51880	181	2	3.28	0	No	No
2224	130666	Male	57	Non-Hispanic White	High school graduate/GED or equivalent	Married/Living with partner	42528.9	51880	181	2	3.28	2.02	No	No
2225	130666	Male	57	Non-Hispanic White	High school graduate/GED or equivalent	Married/Living with partner	42528.9	51880	181	2	3.28	0.02	No	No
2226	130666	Male	57	Non-Hispanic White	High school graduate/GED or equivalent	Married/Living with partner	42528.9	51880	181	2	3.28	0.04	No	No
2227	130666	Male	57	Non-Hispanic White	High school graduate/GED or equivalent	Married/Living with partner	42528.9	51880	181	2	3.28	0	No	No
2228	130666	Male	57	Non-Hispanic White	High school graduate/GED or equivalent	Married/Living with partner	42528.9	51880	181	2	3.28	0.03	No	No
2229	130666	Male	57	Non-Hispanic White	High school graduate/GED or equivalent	Married/Living with partner	42528.9	51880	181	2	3.28	0	No	No
2230	130666	Male	57	Non-Hispanic White	High school graduate/GED or equivalent	Married/Living with partner	42528.9	51880	181	2	3.28	0.29	No	No
2231	130666	Male	57	Non-Hispanic White	High school graduate/GED or equivalent	Married/Living with partner	42528.9	51880	181	2	3.28	0.02	No	No
2232	130666	Male	57	Non-Hispanic White	High school graduate/GED or equivalent	Married/Living with partner	42528.9	51880	181	2	3.28	1.26	No	No
2233	130666	Male	57	Non-Hispanic White	High school graduate/GED or equivalent	Married/Living with partner	42528.9	51880	181	2	3.28	0.03	No	No
2234	130666	Male	57	Non-Hispanic White	High school graduate/GED or equivalent	Married/Living with partner	42528.9	51880	181	2	3.28	0	No	No
2235	130666	Male	57	Non-Hispanic White	High school graduate/GED or equivalent	Married/Living with partner	42528.9	51880	181	2	3.28	0.03	No	No
2236	130666	Male	57	Non-Hispanic White	High school graduate/GED or equivalent	Married/Living with partner	42528.9	51880	181	2	3.28	0	No	No
2237	130666	Male	57	Non-Hispanic White	High school graduate/GED or equivalent	Married/Living with partner	42528.9	51880	181	2	3.28	5.16	No	No
2238	130666	Male	57	Non-Hispanic White	High school graduate/GED or equivalent	Married/Living with partner	42528.9	51880	181	2	3.28	0	No	No
2239	130666	Male	57	Non-Hispanic White	High school graduate/GED or equivalent	Married/Living with partner	42528.9	51880	181	2	3.28	0	No	No
2240	130666	Male	57	Non-Hispanic White	High school graduate/GED or equivalent	Married/Living with partner	42528.9	51880	181	2	3.28	0.05	No	No
2241	130667	Male	36	Non-Hispanic Black	Some college or AA degree	Married/Living with partner	53288.4	70219.7	181	1	2.41	0.34	No	Yes
2242	130667	Male	36	Non-Hispanic Black	Some college or AA degree	Married/Living with partner	53288.4	70219.7	181	1	0.77	0.57	No	Yes
2243	130667	Male	36	Non-Hispanic Black	Some college or AA degree	Married/Living with partner	53288.4	70219.7	181	1	2.33	0.17	No	Yes
2244	130667	Male	36	Non-Hispanic Black	Some college or AA degree	Married/Living with partner	53288.4	70219.7	181	1	4.86	0.07	No	Yes
2245	130667	Male	36	Non-Hispanic Black	Some college or AA degree	Married/Living with partner	53288.4	70219.7	181	1	3.83	0.16	No	Yes
2246	130667	Male	36	Non-Hispanic Black	Some college or AA degree	Married/Living with partner	53288.4	70219.7	181	1	3.65	10.5	No	Yes
2247	130667	Male	36	Non-Hispanic Black	Some college or AA degree	Married/Living with partner	53288.4	70219.7	181	1	2.33	0.17	No	Yes
2248	130667	Male	36	Non-Hispanic Black	Some college or AA degree	Married/Living with partner	53288.4	70219.7	181	1	5	0.18	No	Yes
2249	130667	Male	36	Non-Hispanic Black	Some college or AA degree	Married/Living with partner	53288.4	70219.7	181	1	2.33	0.05	No	Yes
2250	130667	Male	36	Non-Hispanic Black	Some college or AA degree	Married/Living with partner	53288.4	70219.7	181	1	2.61	0.99	No	Yes
2251	130667	Male	36	Non-Hispanic Black	Some college or AA degree	Married/Living with partner	53288.4	70219.7	181	1	0.1	0	No	Yes
2252	130667	Male	36	Non-Hispanic Black	Some college or AA degree	Married/Living with partner	53288.4	70219.7	181	1	1.44	4.19	No	Yes
2253	130667	Male	36	Non-Hispanic Black	Some college or AA degree	Married/Living with partner	53288.4	70219.7	181	1	2.61	0.2	No	Yes
2254	130667	Male	36	Non-Hispanic Black	Some college or AA degree	Married/Living with partner	53288.4	70219.7	181	1	5	0.05	No	Yes
2255	130667	Male	36	Non-Hispanic Black	Some college or AA degree	Married/Living with partner	53288.4	70219.7	181	1	5	0	No	Yes
2256	130667	Male	36	Non-Hispanic Black	Some college or AA degree	Married/Living with partner	53288.4	70219.7	181	1	1.23	0.85	No	Yes
2257	130667	Male	36	Non-Hispanic Black	Some college or AA degree	Married/Living with partner	53288.4	70219.7	181	1	0.1	0	No	Yes
2258	130667	Male	36	Non-Hispanic Black	Some college or AA degree	Married/Living with partner	53288.4	70219.7	181	1	5	0.08	No	Yes
2261	130670	Female	70	Non-Hispanic White	Some college or AA degree	Married/Living with partner	13506.2	15799.9	177	1	1.61	0.62	No	No
2262	130670	Female	70	Non-Hispanic White	Some college or AA degree	Married/Living with partner	13506.2	15799.9	177	1	1.61	0	No	No
2263	130670	Female	70	Non-Hispanic White	Some college or AA degree	Married/Living with partner	13506.2	15799.9	177	1	1.61	0	No	No
2264	130670	Female	70	Non-Hispanic White	Some college or AA degree	Married/Living with partner	13506.2	15799.9	177	1	1.61	19.8	No	No
2265	130670	Female	70	Non-Hispanic White	Some college or AA degree	Married/Living with partner	13506.2	15799.9	177	1	1.61	1.66	No	No
2266	130670	Female	70	Non-Hispanic White	Some college or AA degree	Married/Living with partner	13506.2	15799.9	177	1	1.61	0	No	No
2267	130670	Female	70	Non-Hispanic White	Some college or AA degree	Married/Living with partner	13506.2	15799.9	177	1	1.61	0.49	No	No
2268	130670	Female	70	Non-Hispanic White	Some college or AA degree	Married/Living with partner	13506.2	15799.9	177	1	1.61	0	No	No
2269	130670	Female	70	Non-Hispanic White	Some college or AA degree	Married/Living with partner	13506.2	15799.9	177	1	1.61	0	No	No
2270	130670	Female	70	Non-Hispanic White	Some college or AA degree	Married/Living with partner	13506.2	15799.9	177	1	1.61	0.67	No	No
2271	130670	Female	70	Non-Hispanic White	Some college or AA degree	Married/Living with partner	13506.2	15799.9	177	1	1.61	0.01	No	No
2272	130670	Female	70	Non-Hispanic White	Some college or AA degree	Married/Living with partner	13506.2	15799.9	177	1	1.61	0.07	No	No
2273	130670	Female	70	Non-Hispanic White	Some college or AA degree	Married/Living with partner	13506.2	15799.9	177	1	1.61	0.62	No	No
2274	130670	Female	70	Non-Hispanic White	Some college or AA degree	Married/Living with partner	13506.2	15799.9	177	1	1.61	0	No	No
2275	130670	Female	70	Non-Hispanic White	Some college or AA degree	Married/Living with partner	13506.2	15799.9	177	1	1.61	0.15	No	No
2276	130671	Female	25	Non-Hispanic White	Some college or AA degree	Married/Living with partner	33175.1	48574	184	2	1.84	0.45	No	No
2277	130671	Female	25	Non-Hispanic White	Some college or AA degree	Married/Living with partner	33175.1	48574	184	2	1.84	0.04	No	No
2278	130671	Female	25	Non-Hispanic White	Some college or AA degree	Married/Living with partner	33175.1	48574	184	2	1.84	0.04	No	No
2279	130671	Female	25	Non-Hispanic White	Some college or AA degree	Married/Living with partner	33175.1	48574	184	2	1.84	0.02	No	No
2280	130671	Female	25	Non-Hispanic White	Some college or AA degree	Married/Living with partner	33175.1	48574	184	2	1.84	0.16	No	No
2281	130671	Female	25	Non-Hispanic White	Some college or AA degree	Married/Living with partner	33175.1	48574	184	2	1.84	2.14	No	No
2282	130671	Female	25	Non-Hispanic White	Some college or AA degree	Married/Living with partner	33175.1	48574	184	2	1.84	4.41	No	No
2283	130671	Female	25	Non-Hispanic White	Some college or AA degree	Married/Living with partner	33175.1	48574	184	2	1.84	0.04	No	No
2284	130671	Female	25	Non-Hispanic White	Some college or AA degree	Married/Living with partner	33175.1	48574	184	2	1.84	0.18	No	No
2287	130674	Female	68	Non-Hispanic White	Some college or AA degree	Never married	21115.6	27937.9	181	2	2.21	0.03	Yes	Yes
2288	130674	Female	68	Non-Hispanic White	Some college or AA degree	Never married	21115.6	27937.9	181	2	2.21	0.77	Yes	Yes
2289	130674	Female	68	Non-Hispanic White	Some college or AA degree	Never married	21115.6	27937.9	181	2	2.21	0.01	Yes	Yes
2290	130674	Female	68	Non-Hispanic White	Some college or AA degree	Never married	21115.6	27937.9	181	2	2.21	0.02	Yes	Yes
2291	130674	Female	68	Non-Hispanic White	Some college or AA degree	Never married	21115.6	27937.9	181	2	2.21	0.01	Yes	Yes
2292	130674	Female	68	Non-Hispanic White	Some college or AA degree	Never married	21115.6	27937.9	181	2	2.21	0.04	Yes	Yes
2293	130674	Female	68	Non-Hispanic White	Some college or AA degree	Never married	21115.6	27937.9	181	2	2.21	0.01	Yes	Yes
2294	130674	Female	68	Non-Hispanic White	Some college or AA degree	Never married	21115.6	27937.9	181	2	2.21	0	Yes	Yes
2295	130674	Female	68	Non-Hispanic White	Some college or AA degree	Never married	21115.6	27937.9	181	2	2.21	0.01	Yes	Yes
2296	130674	Female	68	Non-Hispanic White	Some college or AA degree	Never married	21115.6	27937.9	181	2	2.21	0.91	Yes	Yes
2297	130674	Female	68	Non-Hispanic White	Some college or AA degree	Never married	21115.6	27937.9	181	2	2.21	1.77	Yes	Yes
2298	130674	Female	68	Non-Hispanic White	Some college or AA degree	Never married	21115.6	27937.9	181	2	2.21	0.06	Yes	Yes
2299	130674	Female	68	Non-Hispanic White	Some college or AA degree	Never married	21115.6	27937.9	181	2	2.21	0.03	Yes	Yes
2300	130674	Female	68	Non-Hispanic White	Some college or AA degree	Never married	21115.6	27937.9	181	2	2.21	0.4	Yes	Yes
2301	130674	Female	68	Non-Hispanic White	Some college or AA degree	Never married	21115.6	27937.9	181	2	2.21	0.24	Yes	Yes
2302	130674	Female	68	Non-Hispanic White	Some college or AA degree	Never married	21115.6	27937.9	181	2	2.21	0.01	Yes	Yes
2303	130674	Female	68	Non-Hispanic White	Some college or AA degree	Never married	21115.6	27937.9	181	2	2.21	0.1	Yes	Yes
2304	130674	Female	68	Non-Hispanic White	Some college or AA degree	Never married	21115.6	27937.9	181	2	2.21	0.22	Yes	Yes
2305	130674	Female	68	Non-Hispanic White	Some college or AA degree	Never married	21115.6	27937.9	181	2	2.21	0	Yes	Yes
2306	130674	Female	68	Non-Hispanic White	Some college or AA degree	Never married	21115.6	27937.9	181	2	2.21	0.03	Yes	Yes
2307	130674	Female	68	Non-Hispanic White	Some college or AA degree	Never married	21115.6	27937.9	181	2	2.21	0.22	Yes	Yes
2326	130683	Female	62	Non-Hispanic White	Some college or AA degree	Married/Living with partner	28081.5	32454.5	173	2	5	1.28	No	Yes
2327	130683	Female	62	Non-Hispanic White	Some college or AA degree	Married/Living with partner	28081.5	32454.5	173	2	5	0.06	No	Yes
2328	130683	Female	62	Non-Hispanic White	Some college or AA degree	Married/Living with partner	28081.5	32454.5	173	2	5	0.15	No	Yes
2329	130683	Female	62	Non-Hispanic White	Some college or AA degree	Married/Living with partner	28081.5	32454.5	173	2	5	0.04	No	Yes
2330	130683	Female	62	Non-Hispanic White	Some college or AA degree	Married/Living with partner	28081.5	32454.5	173	2	5	0.46	No	Yes
2331	130683	Female	62	Non-Hispanic White	Some college or AA degree	Married/Living with partner	28081.5	32454.5	173	2	5	0.04	No	Yes
2332	130683	Female	62	Non-Hispanic White	Some college or AA degree	Married/Living with partner	28081.5	32454.5	173	2	5	3.75	No	Yes
2337	130686	Male	58	Non-Hispanic Black	9-11th grade (Includes 12th grade with no diploma)	Never married	13425.3	18830.5	176	1	1.4	0.69	No	Yes
2338	130686	Male	58	Non-Hispanic Black	9-11th grade (Includes 12th grade with no diploma)	Never married	13425.3	18830.5	176	1	1.4	6.58	No	Yes
2339	130686	Male	58	Non-Hispanic Black	9-11th grade (Includes 12th grade with no diploma)	Never married	13425.3	18830.5	176	1	1.4	0.49	No	Yes
2340	130686	Male	58	Non-Hispanic Black	9-11th grade (Includes 12th grade with no diploma)	Never married	13425.3	18830.5	176	1	1.4	0	No	Yes
2341	130686	Male	58	Non-Hispanic Black	9-11th grade (Includes 12th grade with no diploma)	Never married	13425.3	18830.5	176	1	1.4	6.58	No	Yes
2342	130686	Male	58	Non-Hispanic Black	9-11th grade (Includes 12th grade with no diploma)	Never married	13425.3	18830.5	176	1	1.4	0	No	Yes
2343	130686	Male	58	Non-Hispanic Black	9-11th grade (Includes 12th grade with no diploma)	Never married	13425.3	18830.5	176	1	1.4	0.04	No	Yes
2344	130686	Male	58	Non-Hispanic Black	9-11th grade (Includes 12th grade with no diploma)	Never married	13425.3	18830.5	176	1	1.4	0.53	No	Yes
2345	130686	Male	58	Non-Hispanic Black	9-11th grade (Includes 12th grade with no diploma)	Never married	13425.3	18830.5	176	1	1.4	1.39	No	Yes
2346	130686	Male	58	Non-Hispanic Black	9-11th grade (Includes 12th grade with no diploma)	Never married	13425.3	18830.5	176	1	1.4	0.2	No	Yes
2347	130686	Male	58	Non-Hispanic Black	9-11th grade (Includes 12th grade with no diploma)	Never married	13425.3	18830.5	176	1	1.4	0.2	No	Yes
2348	130686	Male	58	Non-Hispanic Black	9-11th grade (Includes 12th grade with no diploma)	Never married	13425.3	18830.5	176	1	1.4	0	No	Yes
2349	130686	Male	58	Non-Hispanic Black	9-11th grade (Includes 12th grade with no diploma)	Never married	13425.3	18830.5	176	1	1.4	0.05	No	Yes
2350	130686	Male	58	Non-Hispanic Black	9-11th grade (Includes 12th grade with no diploma)	Never married	13425.3	18830.5	176	1	1.4	0	No	Yes
2351	130686	Male	58	Non-Hispanic Black	9-11th grade (Includes 12th grade with no diploma)	Never married	13425.3	18830.5	176	1	1.4	0.15	No	Yes
2352	130686	Male	58	Non-Hispanic Black	9-11th grade (Includes 12th grade with no diploma)	Never married	13425.3	18830.5	176	1	1.4	0.24	No	Yes
2354	130688	Female	72	Other Race - Including Multi-Racial	College graduate or above	Married/Living with partner	12871.3	16362.9	187	2	2.17	0.05	No	No
2355	130688	Female	72	Other Race - Including Multi-Racial	College graduate or above	Married/Living with partner	12871.3	16362.9	187	2	2.17	0.16	No	No
2356	130688	Female	72	Other Race - Including Multi-Racial	College graduate or above	Married/Living with partner	12871.3	16362.9	187	2	2.17	0.24	No	No
2357	130688	Female	72	Other Race - Including Multi-Racial	College graduate or above	Married/Living with partner	12871.3	16362.9	187	2	2.17	0.22	No	No
2358	130688	Female	72	Other Race - Including Multi-Racial	College graduate or above	Married/Living with partner	12871.3	16362.9	187	2	2.17	0	No	No
2359	130688	Female	72	Other Race - Including Multi-Racial	College graduate or above	Married/Living with partner	12871.3	16362.9	187	2	2.17	0	No	No
2360	130688	Female	72	Other Race - Including Multi-Racial	College graduate or above	Married/Living with partner	12871.3	16362.9	187	2	2.17	0.03	No	No
2361	130688	Female	72	Other Race - Including Multi-Racial	College graduate or above	Married/Living with partner	12871.3	16362.9	187	2	2.17	0.03	No	No
2362	130688	Female	72	Other Race - Including Multi-Racial	College graduate or above	Married/Living with partner	12871.3	16362.9	187	2	2.17	1.2	No	No
2363	130688	Female	72	Other Race - Including Multi-Racial	College graduate or above	Married/Living with partner	12871.3	16362.9	187	2	2.17	0.18	No	No
2364	130688	Female	72	Other Race - Including Multi-Racial	College graduate or above	Married/Living with partner	12871.3	16362.9	187	2	2.17	0.04	No	No
2365	130688	Female	72	Other Race - Including Multi-Racial	College graduate or above	Married/Living with partner	12871.3	16362.9	187	2	2.17	0.03	No	No
2366	130688	Female	72	Other Race - Including Multi-Racial	College graduate or above	Married/Living with partner	12871.3	16362.9	187	2	2.17	0.59	No	No
2367	130688	Female	72	Other Race - Including Multi-Racial	College graduate or above	Married/Living with partner	12871.3	16362.9	187	2	2.17	4.54	No	No
2368	130688	Female	72	Other Race - Including Multi-Racial	College graduate or above	Married/Living with partner	12871.3	16362.9	187	2	2.17	1.24	No	No
2369	130688	Female	72	Other Race - Including Multi-Racial	College graduate or above	Married/Living with partner	12871.3	16362.9	187	2	2.17	0.03	No	No
2370	130688	Female	72	Other Race - Including Multi-Racial	College graduate or above	Married/Living with partner	12871.3	16362.9	187	2	2.17	0	No	No
2371	130688	Female	72	Other Race - Including Multi-Racial	College graduate or above	Married/Living with partner	12871.3	16362.9	187	2	2.17	0.01	No	No
2372	130688	Female	72	Other Race - Including Multi-Racial	College graduate or above	Married/Living with partner	12871.3	16362.9	187	2	2.17	0.02	No	No
2373	130688	Female	72	Other Race - Including Multi-Racial	College graduate or above	Married/Living with partner	12871.3	16362.9	187	2	2.17	0.53	No	No
2375	130690	Male	61	Other Hispanic	High school graduate/GED or equivalent	Married/Living with partner	38094.7	40099.3	181	2	2.56	0.1	No	No
2376	130690	Male	61	Other Hispanic	High school graduate/GED or equivalent	Married/Living with partner	38094.7	40099.3	181	2	5	0.1	No	No
2377	130690	Male	61	Other Hispanic	High school graduate/GED or equivalent	Married/Living with partner	38094.7	40099.3	181	2	3.96	0.66	No	No
2378	130690	Male	61	Other Hispanic	High school graduate/GED or equivalent	Married/Living with partner	38094.7	40099.3	181	2	5	0.11	No	No
2379	130690	Male	61	Other Hispanic	High school graduate/GED or equivalent	Married/Living with partner	38094.7	40099.3	181	2	4.64	1.09	No	No
2381	130692	Female	44	Other Race - Including Multi-Racial	Some college or AA degree	Married/Living with partner	21773	26297.7	176	1	3.18	0	No	Yes
2382	130692	Female	44	Other Race - Including Multi-Racial	Some college or AA degree	Married/Living with partner	21773	26297.7	176	1	3.18	0.12	No	Yes
2383	130692	Female	44	Other Race - Including Multi-Racial	Some college or AA degree	Married/Living with partner	21773	26297.7	176	1	3.18	0.1	No	Yes
2384	130692	Female	44	Other Race - Including Multi-Racial	Some college or AA degree	Married/Living with partner	21773	26297.7	176	1	3.18	0	No	Yes
2385	130692	Female	44	Other Race - Including Multi-Racial	Some college or AA degree	Married/Living with partner	21773	26297.7	176	1	3.18	0.21	No	Yes
2386	130692	Female	44	Other Race - Including Multi-Racial	Some college or AA degree	Married/Living with partner	21773	26297.7	176	1	3.18	0.01	No	Yes
2387	130692	Female	44	Other Race - Including Multi-Racial	Some college or AA degree	Married/Living with partner	21773	26297.7	176	1	3.18	0	No	Yes
2428	130697	Female	20	Non-Hispanic White	High school graduate/GED or equivalent	Never married	34442	45084	181	1	1.91	0.41	No	No
2429	130697	Female	20	Non-Hispanic White	High school graduate/GED or equivalent	Never married	34442	45084	181	1	1.91	0.07	No	No
2430	130697	Female	20	Non-Hispanic White	High school graduate/GED or equivalent	Never married	34442	45084	181	1	1.91	0.06	No	No
2431	130697	Female	20	Non-Hispanic White	High school graduate/GED or equivalent	Never married	34442	45084	181	1	1.91	0.84	No	No
2432	130697	Female	20	Non-Hispanic White	High school graduate/GED or equivalent	Never married	34442	45084	181	1	1.91	1.4	No	No
2433	130697	Female	20	Non-Hispanic White	High school graduate/GED or equivalent	Never married	34442	45084	181	1	1.91	0	No	No
2434	130697	Female	20	Non-Hispanic White	High school graduate/GED or equivalent	Never married	34442	45084	181	1	1.91	0.26	No	No
2435	130697	Female	20	Non-Hispanic White	High school graduate/GED or equivalent	Never married	34442	45084	181	1	1.91	0.01	No	No
2436	130697	Female	20	Non-Hispanic White	High school graduate/GED or equivalent	Never married	34442	45084	181	1	1.91	0.19	No	No
2449	130701	Female	33	Other Race - Including Multi-Racial	College graduate or above	Widowed/Divorced/Separated	14175.8	21437.1	173	1	3.09	0.5	No	No
2450	130701	Female	33	Other Race - Including Multi-Racial	College graduate or above	Widowed/Divorced/Separated	14175.8	21437.1	173	1	3.09	0.05	No	No
2451	130701	Female	33	Other Race - Including Multi-Racial	College graduate or above	Widowed/Divorced/Separated	14175.8	21437.1	173	1	3.09	0.48	No	No
2452	130701	Female	33	Other Race - Including Multi-Racial	College graduate or above	Widowed/Divorced/Separated	14175.8	21437.1	173	1	3.09	0.01	No	No
2453	130701	Female	33	Other Race - Including Multi-Racial	College graduate or above	Widowed/Divorced/Separated	14175.8	21437.1	173	1	3.09	0.13	No	No
2454	130701	Female	33	Other Race - Including Multi-Racial	College graduate or above	Widowed/Divorced/Separated	14175.8	21437.1	173	1	3.09	0.25	No	No
2455	130701	Female	33	Other Race - Including Multi-Racial	College graduate or above	Widowed/Divorced/Separated	14175.8	21437.1	173	1	3.09	0.09	No	No
2456	130701	Female	33	Other Race - Including Multi-Racial	College graduate or above	Widowed/Divorced/Separated	14175.8	21437.1	173	1	3.09	1.01	No	No
2457	130701	Female	33	Other Race - Including Multi-Racial	College graduate or above	Widowed/Divorced/Separated	14175.8	21437.1	173	1	3.09	0.14	No	No
2458	130701	Female	33	Other Race - Including Multi-Racial	College graduate or above	Widowed/Divorced/Separated	14175.8	21437.1	173	1	3.09	0.17	No	No
2459	130701	Female	33	Other Race - Including Multi-Racial	College graduate or above	Widowed/Divorced/Separated	14175.8	21437.1	173	1	3.09	0.52	No	No
2460	130701	Female	33	Other Race - Including Multi-Racial	College graduate or above	Widowed/Divorced/Separated	14175.8	21437.1	173	1	3.09	0.47	No	No
2461	130701	Female	33	Other Race - Including Multi-Racial	College graduate or above	Widowed/Divorced/Separated	14175.8	21437.1	173	1	3.09	0.36	No	No
2462	130701	Female	33	Other Race - Including Multi-Racial	College graduate or above	Widowed/Divorced/Separated	14175.8	21437.1	173	1	3.09	0.4	No	No
2463	130701	Female	33	Other Race - Including Multi-Racial	College graduate or above	Widowed/Divorced/Separated	14175.8	21437.1	173	1	3.09	0.06	No	No
2464	130701	Female	33	Other Race - Including Multi-Racial	College graduate or above	Widowed/Divorced/Separated	14175.8	21437.1	173	1	3.09	0.36	No	No
2465	130701	Female	33	Other Race - Including Multi-Racial	College graduate or above	Widowed/Divorced/Separated	14175.8	21437.1	173	1	3.09	0.73	No	No
2466	130701	Female	33	Other Race - Including Multi-Racial	College graduate or above	Widowed/Divorced/Separated	14175.8	21437.1	173	1	3.09	0.01	No	No
2467	130701	Female	33	Other Race - Including Multi-Racial	College graduate or above	Widowed/Divorced/Separated	14175.8	21437.1	173	1	3.09	0.71	No	No
2468	130701	Female	33	Other Race - Including Multi-Racial	College graduate or above	Widowed/Divorced/Separated	14175.8	21437.1	173	1	3.09	1.37	No	No
2469	130701	Female	33	Other Race - Including Multi-Racial	College graduate or above	Widowed/Divorced/Separated	14175.8	21437.1	173	1	3.09	0.13	No	No
2470	130701	Female	33	Other Race - Including Multi-Racial	College graduate or above	Widowed/Divorced/Separated	14175.8	21437.1	173	1	3.09	0.11	No	No
2472	130703	Female	51	Other Race - Including Multi-Racial	9-11th grade (Includes 12th grade with no diploma)	Widowed/Divorced/Separated	35786.4	48557.4	186	2	1.09	0.57	No	Yes
2473	130703	Female	51	Other Race - Including Multi-Racial	9-11th grade (Includes 12th grade with no diploma)	Widowed/Divorced/Separated	35786.4	48557.4	186	2	1.09	0.23	No	Yes
2474	130703	Female	51	Other Race - Including Multi-Racial	9-11th grade (Includes 12th grade with no diploma)	Widowed/Divorced/Separated	35786.4	48557.4	186	2	1.09	0	No	Yes
2475	130703	Female	51	Other Race - Including Multi-Racial	9-11th grade (Includes 12th grade with no diploma)	Widowed/Divorced/Separated	35786.4	48557.4	186	2	1.09	0.09	No	Yes
2476	130703	Female	51	Other Race - Including Multi-Racial	9-11th grade (Includes 12th grade with no diploma)	Widowed/Divorced/Separated	35786.4	48557.4	186	2	1.09	0.09	No	Yes
2477	130703	Female	51	Other Race - Including Multi-Racial	9-11th grade (Includes 12th grade with no diploma)	Widowed/Divorced/Separated	35786.4	48557.4	186	2	1.09	0	No	Yes
2478	130703	Female	51	Other Race - Including Multi-Racial	9-11th grade (Includes 12th grade with no diploma)	Widowed/Divorced/Separated	35786.4	48557.4	186	2	1.09	1.6	No	Yes
2479	130703	Female	51	Other Race - Including Multi-Racial	9-11th grade (Includes 12th grade with no diploma)	Widowed/Divorced/Separated	35786.4	48557.4	186	2	1.09	5.06	No	Yes
2480	130703	Female	51	Other Race - Including Multi-Racial	9-11th grade (Includes 12th grade with no diploma)	Widowed/Divorced/Separated	35786.4	48557.4	186	2	1.09	0.23	No	Yes
2481	130703	Female	51	Other Race - Including Multi-Racial	9-11th grade (Includes 12th grade with no diploma)	Widowed/Divorced/Separated	35786.4	48557.4	186	2	1.09	0	No	Yes
2482	130703	Female	51	Other Race - Including Multi-Racial	9-11th grade (Includes 12th grade with no diploma)	Widowed/Divorced/Separated	35786.4	48557.4	186	2	1.09	1.62	No	Yes
2483	130703	Female	51	Other Race - Including Multi-Racial	9-11th grade (Includes 12th grade with no diploma)	Widowed/Divorced/Separated	35786.4	48557.4	186	2	1.09	0	No	Yes
2484	130703	Female	51	Other Race - Including Multi-Racial	9-11th grade (Includes 12th grade with no diploma)	Widowed/Divorced/Separated	35786.4	48557.4	186	2	1.09	0.06	No	Yes
2485	130703	Female	51	Other Race - Including Multi-Racial	9-11th grade (Includes 12th grade with no diploma)	Widowed/Divorced/Separated	35786.4	48557.4	186	2	1.09	1.44	No	Yes
2486	130703	Female	51	Other Race - Including Multi-Racial	9-11th grade (Includes 12th grade with no diploma)	Widowed/Divorced/Separated	35786.4	48557.4	186	2	1.09	0	No	Yes
2487	130704	Male	66	Non-Hispanic Black	High school graduate/GED or equivalent	Never married	9280.51	10842.2	183	1	0.88	0.03	No	Yes
2488	130704	Male	66	Non-Hispanic Black	High school graduate/GED or equivalent	Never married	9280.51	10842.2	183	1	0.88	1.24	No	Yes
2489	130704	Male	66	Non-Hispanic Black	High school graduate/GED or equivalent	Never married	9280.51	10842.2	183	1	0.88	0.87	No	Yes
2490	130704	Male	66	Non-Hispanic Black	High school graduate/GED or equivalent	Never married	9280.51	10842.2	183	1	0.88	0.53	No	Yes
2491	130704	Male	66	Non-Hispanic Black	High school graduate/GED or equivalent	Never married	9280.51	10842.2	183	1	0.88	0.02	No	Yes
2492	130704	Male	66	Non-Hispanic Black	High school graduate/GED or equivalent	Never married	9280.51	10842.2	183	1	0.88	1.09	No	Yes
2493	130705	Male	64	Non-Hispanic White	College graduate or above	Married/Living with partner	7867.71	8471.5	178	2	5	0.1	No	No
2494	130705	Male	64	Non-Hispanic White	College graduate or above	Married/Living with partner	7867.71	8471.5	178	2	5	0.04	No	No
2495	130705	Male	64	Non-Hispanic White	College graduate or above	Married/Living with partner	7867.71	8471.5	178	2	5	1.91	No	No
2496	130705	Male	64	Non-Hispanic White	College graduate or above	Married/Living with partner	7867.71	8471.5	178	2	5	1.2	No	No
2497	130705	Male	64	Non-Hispanic White	College graduate or above	Married/Living with partner	7867.71	8471.5	178	2	5	0	No	No
2498	130705	Male	64	Non-Hispanic White	College graduate or above	Married/Living with partner	7867.71	8471.5	178	2	5	0	No	No
2499	130705	Male	64	Non-Hispanic White	College graduate or above	Married/Living with partner	7867.71	8471.5	178	2	5	0.04	No	No
2500	130705	Male	64	Non-Hispanic White	College graduate or above	Married/Living with partner	7867.71	8471.5	178	2	5	0	No	No
2501	130705	Male	64	Non-Hispanic White	College graduate or above	Married/Living with partner	7867.71	8471.5	178	2	5	1.96	No	No
2502	130705	Male	64	Non-Hispanic White	College graduate or above	Married/Living with partner	7867.71	8471.5	178	2	5	2.1	No	No
2503	130705	Male	64	Non-Hispanic White	College graduate or above	Married/Living with partner	7867.71	8471.5	178	2	5	1.16	No	No
2504	130705	Male	64	Non-Hispanic White	College graduate or above	Married/Living with partner	7867.71	8471.5	178	2	5	0.24	No	No
2505	130705	Male	64	Non-Hispanic White	College graduate or above	Married/Living with partner	7867.71	8471.5	178	2	5	0.64	No	No
2506	130705	Male	64	Non-Hispanic White	College graduate or above	Married/Living with partner	7867.71	8471.5	178	2	5	0.26	No	No
2508	130707	Female	22	Non-Hispanic White	College graduate or above	Never married	35774.4	42114.6	178	1	4.37	0.11	No	No
2509	130707	Female	22	Non-Hispanic White	College graduate or above	Never married	35774.4	42114.6	178	1	4.37	0.02	No	No
2510	130707	Female	22	Non-Hispanic White	College graduate or above	Never married	35774.4	42114.6	178	1	4.37	0.02	No	No
2511	130707	Female	22	Non-Hispanic White	College graduate or above	Never married	35774.4	42114.6	178	1	4.37	0.17	No	No
2512	130707	Female	22	Non-Hispanic White	College graduate or above	Never married	35774.4	42114.6	178	1	4.37	0.17	No	No
2513	130707	Female	22	Non-Hispanic White	College graduate or above	Never married	35774.4	42114.6	178	1	4.37	0.03	No	No
2514	130707	Female	22	Non-Hispanic White	College graduate or above	Never married	35774.4	42114.6	178	1	4.37	0.71	No	No
2515	130707	Female	22	Non-Hispanic White	College graduate or above	Never married	35774.4	42114.6	178	1	4.37	0.02	No	No
2516	130707	Female	22	Non-Hispanic White	College graduate or above	Never married	35774.4	42114.6	178	1	4.37	0.23	No	No
2517	130707	Female	22	Non-Hispanic White	College graduate or above	Never married	35774.4	42114.6	178	1	4.37	0.89	No	No
2518	130707	Female	22	Non-Hispanic White	College graduate or above	Never married	35774.4	42114.6	178	1	4.37	1.03	No	No
2519	130707	Female	22	Non-Hispanic White	College graduate or above	Never married	35774.4	42114.6	178	1	4.37	0.01	No	No
2520	130707	Female	22	Non-Hispanic White	College graduate or above	Never married	35774.4	42114.6	178	1	4.37	1.95	No	No
2521	130707	Female	22	Non-Hispanic White	College graduate or above	Never married	35774.4	42114.6	178	1	4.37	0.04	No	No
2522	130707	Female	22	Non-Hispanic White	College graduate or above	Never married	35774.4	42114.6	178	1	4.37	0.14	No	No
2523	130707	Female	22	Non-Hispanic White	College graduate or above	Never married	35774.4	42114.6	178	1	4.37	0.02	No	No
2524	130707	Female	22	Non-Hispanic White	College graduate or above	Never married	35774.4	42114.6	178	1	4.37	0.07	No	No
2525	130707	Female	22	Non-Hispanic White	College graduate or above	Never married	35774.4	42114.6	178	1	4.37	0.2	No	No
2526	130707	Female	22	Non-Hispanic White	College graduate or above	Never married	35774.4	42114.6	178	1	4.37	0.12	No	No
2527	130707	Female	22	Non-Hispanic White	College graduate or above	Never married	35774.4	42114.6	178	1	4.37	0.01	No	No
2528	130707	Female	22	Non-Hispanic White	College graduate or above	Never married	35774.4	42114.6	178	1	4.37	0.06	No	No
2529	130708	Female	58	Non-Hispanic White	Some college or AA degree	Married/Living with partner	46130.8	66902.1	184	1	5	3.33	Yes	No
2530	130708	Female	58	Non-Hispanic White	Some college or AA degree	Married/Living with partner	46130.8	66902.1	184	1	5	3.83	Yes	No
2531	130708	Female	58	Non-Hispanic White	Some college or AA degree	Married/Living with partner	46130.8	66902.1	184	1	5	0.16	Yes	No
2532	130708	Female	58	Non-Hispanic White	Some college or AA degree	Married/Living with partner	46130.8	66902.1	184	1	5	0.04	Yes	No
2533	130708	Female	58	Non-Hispanic White	Some college or AA degree	Married/Living with partner	46130.8	66902.1	184	1	5	0	Yes	No
2534	130708	Female	58	Non-Hispanic White	Some college or AA degree	Married/Living with partner	46130.8	66902.1	184	1	5	0.02	Yes	No
2535	130708	Female	58	Non-Hispanic White	Some college or AA degree	Married/Living with partner	46130.8	66902.1	184	1	5	0.2	Yes	No
2536	130708	Female	58	Non-Hispanic White	Some college or AA degree	Married/Living with partner	46130.8	66902.1	184	1	5	0.06	Yes	No
2537	130708	Female	58	Non-Hispanic White	Some college or AA degree	Married/Living with partner	46130.8	66902.1	184	1	5	1.66	Yes	No
2538	130708	Female	58	Non-Hispanic White	Some college or AA degree	Married/Living with partner	46130.8	66902.1	184	1	5	0.05	Yes	No
2539	130708	Female	58	Non-Hispanic White	Some college or AA degree	Married/Living with partner	46130.8	66902.1	184	1	5	0.03	Yes	No
2540	130708	Female	58	Non-Hispanic White	Some college or AA degree	Married/Living with partner	46130.8	66902.1	184	1	5	0.18	Yes	No
2541	130708	Female	58	Non-Hispanic White	Some college or AA degree	Married/Living with partner	46130.8	66902.1	184	1	5	0.03	Yes	No
2542	130708	Female	58	Non-Hispanic White	Some college or AA degree	Married/Living with partner	46130.8	66902.1	184	1	5	0.05	Yes	No
2543	130708	Female	58	Non-Hispanic White	Some college or AA degree	Married/Living with partner	46130.8	66902.1	184	1	5	14.51	Yes	No
2544	130708	Female	58	Non-Hispanic White	Some college or AA degree	Married/Living with partner	46130.8	66902.1	184	1	5	0.01	Yes	No
2545	130708	Female	58	Non-Hispanic White	Some college or AA degree	Married/Living with partner	46130.8	66902.1	184	1	5	0	Yes	No
2546	130708	Female	58	Non-Hispanic White	Some college or AA degree	Married/Living with partner	46130.8	66902.1	184	1	5	0.02	Yes	No
2547	130708	Female	58	Non-Hispanic White	Some college or AA degree	Married/Living with partner	46130.8	66902.1	184	1	5	0.04	Yes	No
2548	130708	Female	58	Non-Hispanic White	Some college or AA degree	Married/Living with partner	46130.8	66902.1	184	1	5	0	Yes	No
2549	130708	Female	58	Non-Hispanic White	Some college or AA degree	Married/Living with partner	46130.8	66902.1	184	1	5	0.03	Yes	No
2550	130708	Female	58	Non-Hispanic White	Some college or AA degree	Married/Living with partner	46130.8	66902.1	184	1	5	0	Yes	No
2552	130710	Female	77	Non-Hispanic White	Some college or AA degree	Widowed/Divorced/Separated	18765.1	21159.9	181	1	2.87	0	Yes	No
2553	130710	Female	77	Non-Hispanic White	Some college or AA degree	Widowed/Divorced/Separated	18765.1	21159.9	181	1	2.87	0	Yes	No
2554	130710	Female	77	Non-Hispanic White	Some college or AA degree	Widowed/Divorced/Separated	18765.1	21159.9	181	1	2.87	0.02	Yes	No
2555	130710	Female	77	Non-Hispanic White	Some college or AA degree	Widowed/Divorced/Separated	18765.1	21159.9	181	1	2.87	0	Yes	No
2556	130710	Female	77	Non-Hispanic White	Some college or AA degree	Widowed/Divorced/Separated	18765.1	21159.9	181	1	2.87	0.16	Yes	No
2557	130710	Female	77	Non-Hispanic White	Some college or AA degree	Widowed/Divorced/Separated	18765.1	21159.9	181	1	2.87	0.47	Yes	No
2558	130710	Female	77	Non-Hispanic White	Some college or AA degree	Widowed/Divorced/Separated	18765.1	21159.9	181	1	2.87	0.56	Yes	No
2559	130710	Female	77	Non-Hispanic White	Some college or AA degree	Widowed/Divorced/Separated	18765.1	21159.9	181	1	2.87	0.39	Yes	No
2560	130710	Female	77	Non-Hispanic White	Some college or AA degree	Widowed/Divorced/Separated	18765.1	21159.9	181	1	2.87	0.2	Yes	No
2561	130710	Female	77	Non-Hispanic White	Some college or AA degree	Widowed/Divorced/Separated	18765.1	21159.9	181	1	2.87	0.1	Yes	No
2562	130710	Female	77	Non-Hispanic White	Some college or AA degree	Widowed/Divorced/Separated	18765.1	21159.9	181	1	2.87	0.46	Yes	No
2563	130710	Female	77	Non-Hispanic White	Some college or AA degree	Widowed/Divorced/Separated	18765.1	21159.9	181	1	2.87	1.21	Yes	No
2564	130710	Female	77	Non-Hispanic White	Some college or AA degree	Widowed/Divorced/Separated	18765.1	21159.9	181	1	2.87	0	Yes	No
2565	130710	Female	77	Non-Hispanic White	Some college or AA degree	Widowed/Divorced/Separated	18765.1	21159.9	181	1	2.87	0.26	Yes	No
2566	130710	Female	77	Non-Hispanic White	Some college or AA degree	Widowed/Divorced/Separated	18765.1	21159.9	181	1	2.87	0.48	Yes	No
2567	130710	Female	77	Non-Hispanic White	Some college or AA degree	Widowed/Divorced/Separated	18765.1	21159.9	181	1	2.87	1.01	Yes	No
2568	130710	Female	77	Non-Hispanic White	Some college or AA degree	Widowed/Divorced/Separated	18765.1	21159.9	181	1	2.87	0.06	Yes	No
2569	130710	Female	77	Non-Hispanic White	Some college or AA degree	Widowed/Divorced/Separated	18765.1	21159.9	181	1	2.87	0	Yes	No
2570	130710	Female	77	Non-Hispanic White	Some college or AA degree	Widowed/Divorced/Separated	18765.1	21159.9	181	1	2.87	0	Yes	No
2571	130710	Female	77	Non-Hispanic White	Some college or AA degree	Widowed/Divorced/Separated	18765.1	21159.9	181	1	2.87	1.08	Yes	No
2572	130710	Female	77	Non-Hispanic White	Some college or AA degree	Widowed/Divorced/Separated	18765.1	21159.9	181	1	2.87	0	Yes	No
2573	130710	Female	77	Non-Hispanic White	Some college or AA degree	Widowed/Divorced/Separated	18765.1	21159.9	181	1	2.87	4.69	Yes	No
2576	130713	Male	69	Non-Hispanic White	College graduate or above	Widowed/Divorced/Separated	23228.7	23834.3	187	2	4.42	0	No	No
2577	130713	Male	69	Non-Hispanic White	College graduate or above	Widowed/Divorced/Separated	23228.7	23834.3	187	2	4.42	0.02	No	No
2578	130713	Male	69	Non-Hispanic White	College graduate or above	Widowed/Divorced/Separated	23228.7	23834.3	187	2	4.42	0	No	No
2579	130713	Male	69	Non-Hispanic White	College graduate or above	Widowed/Divorced/Separated	23228.7	23834.3	187	2	4.42	1.5	No	No
2580	130713	Male	69	Non-Hispanic White	College graduate or above	Widowed/Divorced/Separated	23228.7	23834.3	187	2	4.42	0.56	No	No
2581	130713	Male	69	Non-Hispanic White	College graduate or above	Widowed/Divorced/Separated	23228.7	23834.3	187	2	4.42	0.04	No	No
2582	130713	Male	69	Non-Hispanic White	College graduate or above	Widowed/Divorced/Separated	23228.7	23834.3	187	2	4.42	1.02	No	No
2583	130713	Male	69	Non-Hispanic White	College graduate or above	Widowed/Divorced/Separated	23228.7	23834.3	187	2	4.42	0.13	No	No
2584	130713	Male	69	Non-Hispanic White	College graduate or above	Widowed/Divorced/Separated	23228.7	23834.3	187	2	4.42	1.45	No	No
2585	130713	Male	69	Non-Hispanic White	College graduate or above	Widowed/Divorced/Separated	23228.7	23834.3	187	2	4.42	0.2	No	No
2586	130713	Male	69	Non-Hispanic White	College graduate or above	Widowed/Divorced/Separated	23228.7	23834.3	187	2	4.42	0	No	No
2587	130713	Male	69	Non-Hispanic White	College graduate or above	Widowed/Divorced/Separated	23228.7	23834.3	187	2	4.42	0	No	No
2588	130713	Male	69	Non-Hispanic White	College graduate or above	Widowed/Divorced/Separated	23228.7	23834.3	187	2	4.42	2.03	No	No
2589	130713	Male	69	Non-Hispanic White	College graduate or above	Widowed/Divorced/Separated	23228.7	23834.3	187	2	4.42	0.72	No	No
2590	130713	Male	69	Non-Hispanic White	College graduate or above	Widowed/Divorced/Separated	23228.7	23834.3	187	2	4.42	0.01	No	No
2591	130713	Male	69	Non-Hispanic White	College graduate or above	Widowed/Divorced/Separated	23228.7	23834.3	187	2	4.42	0.05	No	No
2592	130713	Male	69	Non-Hispanic White	College graduate or above	Widowed/Divorced/Separated	23228.7	23834.3	187	2	4.42	0	No	No
2612	130717	Female	68	Non-Hispanic Black	Some college or AA degree	Widowed/Divorced/Separated	31358.7	30833.6	182	2	2.13	0.01	No	No
2613	130717	Female	68	Non-Hispanic Black	Some college or AA degree	Widowed/Divorced/Separated	31358.7	30833.6	182	2	2.13	0.11	No	No
2614	130717	Female	68	Non-Hispanic Black	Some college or AA degree	Widowed/Divorced/Separated	31358.7	30833.6	182	2	2.13	2.47	No	No
2615	130717	Female	68	Non-Hispanic Black	Some college or AA degree	Widowed/Divorced/Separated	31358.7	30833.6	182	2	2.13	0.42	No	No
2616	130717	Female	68	Non-Hispanic Black	Some college or AA degree	Widowed/Divorced/Separated	31358.7	30833.6	182	2	2.13	3.4	No	No
2617	130717	Female	68	Non-Hispanic Black	Some college or AA degree	Widowed/Divorced/Separated	31358.7	30833.6	182	2	2.13	0.27	No	No
2618	130717	Female	68	Non-Hispanic Black	Some college or AA degree	Widowed/Divorced/Separated	31358.7	30833.6	182	2	2.13	0.01	No	No
2619	130717	Female	68	Non-Hispanic Black	Some college or AA degree	Widowed/Divorced/Separated	31358.7	30833.6	182	2	2.13	0.09	No	No
2620	130717	Female	68	Non-Hispanic Black	Some college or AA degree	Widowed/Divorced/Separated	31358.7	30833.6	182	2	2.13	0.15	No	No
2621	130717	Female	68	Non-Hispanic Black	Some college or AA degree	Widowed/Divorced/Separated	31358.7	30833.6	182	2	2.13	0	No	No
2622	130717	Female	68	Non-Hispanic Black	Some college or AA degree	Widowed/Divorced/Separated	31358.7	30833.6	182	2	2.13	0.43	No	No
2623	130717	Female	68	Non-Hispanic Black	Some college or AA degree	Widowed/Divorced/Separated	31358.7	30833.6	182	2	2.13	0.27	No	No
2624	130717	Female	68	Non-Hispanic Black	Some college or AA degree	Widowed/Divorced/Separated	31358.7	30833.6	182	2	2.13	0	No	No
2625	130717	Female	68	Non-Hispanic Black	Some college or AA degree	Widowed/Divorced/Separated	31358.7	30833.6	182	2	2.13	0.1	No	No
2626	130717	Female	68	Non-Hispanic Black	Some college or AA degree	Widowed/Divorced/Separated	31358.7	30833.6	182	2	2.13	0.05	No	No
2627	130717	Female	68	Non-Hispanic Black	Some college or AA degree	Widowed/Divorced/Separated	31358.7	30833.6	182	2	2.13	0.01	No	No
2628	130717	Female	68	Non-Hispanic Black	Some college or AA degree	Widowed/Divorced/Separated	31358.7	30833.6	182	2	2.13	0.04	No	No
2629	130718	Male	65	Mexican American	9-11th grade (Includes 12th grade with no diploma)	Married/Living with partner	15518.4	20362.1	182	1	1.51	0.57	No	No
2630	130718	Male	65	Mexican American	9-11th grade (Includes 12th grade with no diploma)	Married/Living with partner	15518.4	20362.1	182	1	1.51	2.13	No	No
2631	130718	Male	65	Mexican American	9-11th grade (Includes 12th grade with no diploma)	Married/Living with partner	15518.4	20362.1	182	1	1.51	0.1	No	No
2632	130718	Male	65	Mexican American	9-11th grade (Includes 12th grade with no diploma)	Married/Living with partner	15518.4	20362.1	182	1	1.51	9.14	No	No
2633	130718	Male	65	Mexican American	9-11th grade (Includes 12th grade with no diploma)	Married/Living with partner	15518.4	20362.1	182	1	1.51	0.06	No	No
2634	130718	Male	65	Mexican American	9-11th grade (Includes 12th grade with no diploma)	Married/Living with partner	15518.4	20362.1	182	1	1.51	0.89	No	No
2635	130718	Male	65	Mexican American	9-11th grade (Includes 12th grade with no diploma)	Married/Living with partner	15518.4	20362.1	182	1	1.51	0.89	No	No
2636	130718	Male	65	Mexican American	9-11th grade (Includes 12th grade with no diploma)	Married/Living with partner	15518.4	20362.1	182	1	1.51	0.05	No	No
2637	130718	Male	65	Mexican American	9-11th grade (Includes 12th grade with no diploma)	Married/Living with partner	15518.4	20362.1	182	1	1.51	0.27	No	No
2638	130718	Male	65	Mexican American	9-11th grade (Includes 12th grade with no diploma)	Married/Living with partner	15518.4	20362.1	182	1	1.51	1.86	No	No
2640	130720	Female	46	Non-Hispanic White	Some college or AA degree	Married/Living with partner	42086.5	52131	187	2	0.79	0.98	No	No
2641	130720	Female	46	Non-Hispanic White	Some college or AA degree	Married/Living with partner	42086.5	52131	187	2	0.79	0.15	No	No
2642	130720	Female	46	Non-Hispanic White	Some college or AA degree	Married/Living with partner	42086.5	52131	187	2	0.79	3.04	No	No
2643	130720	Female	46	Non-Hispanic White	Some college or AA degree	Married/Living with partner	42086.5	52131	187	2	0.79	0.52	No	No
2644	130720	Female	46	Non-Hispanic White	Some college or AA degree	Married/Living with partner	42086.5	52131	187	2	0.79	0.26	No	No
2645	130720	Female	46	Non-Hispanic White	Some college or AA degree	Married/Living with partner	42086.5	52131	187	2	0.79	0.26	No	No
2646	130720	Female	46	Non-Hispanic White	Some college or AA degree	Married/Living with partner	42086.5	52131	187	2	0.79	0.79	No	No
2647	130720	Female	46	Non-Hispanic White	Some college or AA degree	Married/Living with partner	42086.5	52131	187	2	0.79	2.08	No	No
2648	130720	Female	46	Non-Hispanic White	Some college or AA degree	Married/Living with partner	42086.5	52131	187	2	0.79	2.89	No	No
2649	130720	Female	46	Non-Hispanic White	Some college or AA degree	Married/Living with partner	42086.5	52131	187	2	0.79	0.06	No	No
2650	130720	Female	46	Non-Hispanic White	Some college or AA degree	Married/Living with partner	42086.5	52131	187	2	0.79	0.21	No	No
2651	130720	Female	46	Non-Hispanic White	Some college or AA degree	Married/Living with partner	42086.5	52131	187	2	0.79	0.27	No	No
2652	130720	Female	46	Non-Hispanic White	Some college or AA degree	Married/Living with partner	42086.5	52131	187	2	0.79	0.23	No	No
2653	130720	Female	46	Non-Hispanic White	Some college or AA degree	Married/Living with partner	42086.5	52131	187	2	0.79	0.24	No	No
2654	130720	Female	46	Non-Hispanic White	Some college or AA degree	Married/Living with partner	42086.5	52131	187	2	0.79	3.32	No	No
2655	130720	Female	46	Non-Hispanic White	Some college or AA degree	Married/Living with partner	42086.5	52131	187	2	0.79	0.26	No	No
2656	130720	Female	46	Non-Hispanic White	Some college or AA degree	Married/Living with partner	42086.5	52131	187	2	0.79	2.14	No	No
2657	130720	Female	46	Non-Hispanic White	Some college or AA degree	Married/Living with partner	42086.5	52131	187	2	0.79	0.26	No	No
2658	130720	Female	46	Non-Hispanic White	Some college or AA degree	Married/Living with partner	42086.5	52131	187	2	0.79	2.21	No	No
2659	130720	Female	46	Non-Hispanic White	Some college or AA degree	Married/Living with partner	42086.5	52131	187	2	0.79	0.26	No	No
2660	130720	Female	46	Non-Hispanic White	Some college or AA degree	Married/Living with partner	42086.5	52131	187	2	0.79	0.33	No	No
2662	130722	Female	62	Non-Hispanic White	Some college or AA degree	Married/Living with partner	17307.3	17970.1	184	2	1.75	0	Yes	Yes
2663	130722	Female	62	Non-Hispanic White	Some college or AA degree	Married/Living with partner	17307.3	17970.1	184	2	1.75	0.93	Yes	Yes
2664	130722	Female	62	Non-Hispanic White	Some college or AA degree	Married/Living with partner	17307.3	17970.1	184	2	1.75	0.1	Yes	Yes
2665	130722	Female	62	Non-Hispanic White	Some college or AA degree	Married/Living with partner	17307.3	17970.1	184	2	1.75	0	Yes	Yes
2666	130722	Female	62	Non-Hispanic White	Some college or AA degree	Married/Living with partner	17307.3	17970.1	184	2	1.75	0.34	Yes	Yes
2667	130722	Female	62	Non-Hispanic White	Some college or AA degree	Married/Living with partner	17307.3	17970.1	184	2	1.75	0	Yes	Yes
2668	130722	Female	62	Non-Hispanic White	Some college or AA degree	Married/Living with partner	17307.3	17970.1	184	2	1.75	0.31	Yes	Yes
2669	130722	Female	62	Non-Hispanic White	Some college or AA degree	Married/Living with partner	17307.3	17970.1	184	2	1.75	0.41	Yes	Yes
2670	130722	Female	62	Non-Hispanic White	Some college or AA degree	Married/Living with partner	17307.3	17970.1	184	2	1.75	4.21	Yes	Yes
2671	130722	Female	62	Non-Hispanic White	Some college or AA degree	Married/Living with partner	17307.3	17970.1	184	2	1.75	0	Yes	Yes
2672	130722	Female	62	Non-Hispanic White	Some college or AA degree	Married/Living with partner	17307.3	17970.1	184	2	1.75	3.73	Yes	Yes
2673	130722	Female	62	Non-Hispanic White	Some college or AA degree	Married/Living with partner	17307.3	17970.1	184	2	1.75	0.45	Yes	Yes
2674	130722	Female	62	Non-Hispanic White	Some college or AA degree	Married/Living with partner	17307.3	17970.1	184	2	1.75	0.28	Yes	Yes
2675	130722	Female	62	Non-Hispanic White	Some college or AA degree	Married/Living with partner	17307.3	17970.1	184	2	1.75	0.2	Yes	Yes
2676	130722	Female	62	Non-Hispanic White	Some college or AA degree	Married/Living with partner	17307.3	17970.1	184	2	1.75	0	Yes	Yes
2677	130723	Male	76	Other Race - Including Multi-Racial	College graduate or above	Widowed/Divorced/Separated	20464.7	25924.4	180	2	1.85	0.01	No	Yes
2678	130723	Male	76	Other Race - Including Multi-Racial	College graduate or above	Widowed/Divorced/Separated	20464.7	25924.4	180	2	1.85	0.24	No	Yes
2679	130723	Male	76	Other Race - Including Multi-Racial	College graduate or above	Widowed/Divorced/Separated	20464.7	25924.4	180	2	1.85	0.03	No	Yes
2680	130723	Male	76	Other Race - Including Multi-Racial	College graduate or above	Widowed/Divorced/Separated	20464.7	25924.4	180	2	1.85	2.42	No	Yes
2681	130723	Male	76	Other Race - Including Multi-Racial	College graduate or above	Widowed/Divorced/Separated	20464.7	25924.4	180	2	1.85	0.04	No	Yes
2682	130723	Male	76	Other Race - Including Multi-Racial	College graduate or above	Widowed/Divorced/Separated	20464.7	25924.4	180	2	1.85	0.06	No	Yes
2683	130723	Male	76	Other Race - Including Multi-Racial	College graduate or above	Widowed/Divorced/Separated	20464.7	25924.4	180	2	1.85	1.08	No	Yes
2684	130723	Male	76	Other Race - Including Multi-Racial	College graduate or above	Widowed/Divorced/Separated	20464.7	25924.4	180	2	1.85	0.24	No	Yes
2685	130723	Male	76	Other Race - Including Multi-Racial	College graduate or above	Widowed/Divorced/Separated	20464.7	25924.4	180	2	1.85	0	No	Yes
2686	130723	Male	76	Other Race - Including Multi-Racial	College graduate or above	Widowed/Divorced/Separated	20464.7	25924.4	180	2	1.85	0	No	Yes
[truncated: 31,751 more rows]

## Sheet: Sheet2
	SEQN.1	Gender_discrete	Age_continuous	Rce_discrete	Education_discrete	Marry_discrete	WTINT2YR_continuous	WTMEC2YR_continuous	SDMVSTRA_continuous	SDMVPSU_continuous	income_continuous	exposure.Zinc_continuous	outcome.COPD_discrete	Smoke_discrete
46982	136390	Female	80	Non-Hispanic White	Some college or AA degree	Married/Living with partner	44094.6	69569.1	181	2	3.28	0.48	No	No
46983	136390	Female	80	Non-Hispanic White	Some college or AA degree	Married/Living with partner	44094.6	69569.1	181	2	3.28	0.04	No	No
46984	136390	Female	80	Non-Hispanic White	Some college or AA degree	Married/Living with partner	44094.6	69569.1	181	2	3.28	0.63	No	No
46985	136390	Female	80	Non-Hispanic White	Some college or AA degree	Married/Living with partner	44094.6	69569.1	181	2	3.28	0.01	No	No
46986	136390	Female	80	Non-Hispanic White	Some college or AA degree	Married/Living with partner	44094.6	69569.1	181	2	3.28	0.28	No	No
46987	136390	Female	80	Non-Hispanic White	Some college or AA degree	Married/Living with partner	44094.6	69569.1	181	2	3.28	0.19	No	No
46988	136390	Female	80	Non-Hispanic White	Some college or AA degree	Married/Living with partner	44094.6	69569.1	181	2	3.28	0.11	No	No
46989	136390	Female	80	Non-Hispanic White	Some college or AA degree	Married/Living with partner	44094.6	69569.1	181	2	3.28	0.01	No	No
46990	136390	Female	80	Non-Hispanic White	Some college or AA degree	Married/Living with partner	44094.6	69569.1	181	2	3.28	0.04	No	No
46991	136390	Female	80	Non-Hispanic White	Some college or AA degree	Married/Living with partner	44094.6	69569.1	181	2	3.28	0.02	No	No
46992	136390	Female	80	Non-Hispanic White	Some college or AA degree	Married/Living with partner	44094.6	69569.1	181	2	3.28	0.83	No	No
46993	136390	Female	80	Non-Hispanic White	Some college or AA degree	Married/Living with partner	44094.6	69569.1	181	2	3.28	0.6	No	No
46994	136390	Female	80	Non-Hispanic White	Some college or AA degree	Married/Living with partner	44094.6	69569.1	181	2	3.28	0.18	No	No
46995	136390	Female	80	Non-Hispanic White	Some college or AA degree	Married/Living with partner	44094.6	69569.1	181	2	3.28	0	No	No
46996	136390	Female	80	Non-Hispanic White	Some college or AA degree	Married/Living with partner	44094.6	69569.1	181	2	3.28	0.1	No	No
46997	136390	Female	80	Non-Hispanic White	Some college or AA degree	Married/Living with partner	44094.6	69569.1	181	2	3.28	0.02	No	No
46999	136392	Female	59	Non-Hispanic White	Some college or AA degree	Married/Living with partner	67999.8	89645.8	178	1	1.22	0.05	No	No
47000	136392	Female	59	Non-Hispanic White	Some college or AA degree	Married/Living with partner	67999.8	89645.8	178	1	1.22	0.27	No	No
47001	136392	Female	59	Non-Hispanic White	Some college or AA degree	Married/Living with partner	67999.8	89645.8	178	1	1.22	0	No	No
47002	136392	Female	59	Non-Hispanic White	Some college or AA degree	Married/Living with partner	67999.8	89645.8	178	1	1.22	0.05	No	No
47003	136392	Female	59	Non-Hispanic White	Some college or AA degree	Married/Living with partner	67999.8	89645.8	178	1	1.22	2.5	No	No
47004	136392	Female	59	Non-Hispanic White	Some college or AA degree	Married/Living with partner	67999.8	89645.8	178	1	1.22	0.02	No	No
47005	136392	Female	59	Non-Hispanic White	Some college or AA degree	Married/Living with partner	67999.8	89645.8	178	1	1.22	0	No	No
47006	136392	Female	59	Non-Hispanic White	Some college or AA degree	Married/Living with partner	67999.8	89645.8	178	1	1.22	0.06	No	No
47007	136392	Female	59	Non-Hispanic White	Some college or AA degree	Married/Living with partner	67999.8	89645.8	178	1	1.22	0	No	No
47008	136392	Female	59	Non-Hispanic White	Some college or AA degree	Married/Living with partner	67999.8	89645.8	178	1	1.22	0.1	No	No
47009	136392	Female	59	Non-Hispanic White	Some college or AA degree	Married/Living with partner	67999.8	89645.8	178	1	1.22	0	No	No
47010	136392	Female	59	Non-Hispanic White	Some college or AA degree	Married/Living with partner	67999.8	89645.8	178	1	1.22	0.02	No	No
47011	136392	Female	59	Non-Hispanic White	Some college or AA degree	Married/Living with partner	67999.8	89645.8	178	1	1.22	0.1	No	No
47012	136392	Female	59	Non-Hispanic White	Some college or AA degree	Married/Living with partner	67999.8	89645.8	178	1	1.22	2.65	No	No
47013	136392	Female	59	Non-Hispanic White	Some college or AA degree	Married/Living with partner	67999.8	89645.8	178	1	1.22	0	No	No
47014	136392	Female	59	Non-Hispanic White	Some college or AA degree	Married/Living with partner	67999.8	89645.8	178	1	1.22	0.25	No	No
47015	136392	Female	59	Non-Hispanic White	Some college or AA degree	Married/Living with partner	67999.8	89645.8	178	1	1.22	0.13	No	No
47016	136392	Female	59	Non-Hispanic White	Some college or AA degree	Married/Living with partner	67999.8	89645.8	178	1	1.22	0	No	No
47017	136392	Female	59	Non-Hispanic White	Some college or AA degree	Married/Living with partner	67999.8	89645.8	178	1	1.22	0.64	No	No
47018	136392	Female	59	Non-Hispanic White	Some college or AA degree	Married/Living with partner	67999.8	89645.8	178	1	1.22	0	No	No
47019	136392	Female	59	Non-Hispanic White	Some college or AA degree	Married/Living with partner	67999.8	89645.8	178	1	1.22	0.83	No	No
47020	136392	Female	59	Non-Hispanic White	Some college or AA degree	Married/Living with partner	67999.8	89645.8	178	1	1.22	0.01	No	No
47021	136392	Female	59	Non-Hispanic White	Some college or AA degree	Married/Living with partner	67999.8	89645.8	178	1	1.22	2.24	No	No
47022	136392	Female	59	Non-Hispanic White	Some college or AA degree	Married/Living with partner	67999.8	89645.8	178	1	1.22	1.67	No	No
47023	136392	Female	59	Non-Hispanic White	Some college or AA degree	Married/Living with partner	67999.8	89645.8	178	1	1.22	0.1	No	No
47024	136392	Female	59	Non-Hispanic White	Some college or AA degree	Married/Living with partner	67999.8	89645.8	178	1	1.22	0.02	No	No
47053	136397	Female	38	Other Hispanic	College graduate or above	Married/Living with partner	20156	36638.9	183	2	0.79	0	No	Yes
47054	136397	Female	38	Other Hispanic	College graduate or above	Married/Living with partner	20156	36638.9	183	2	0.79	0.91	No	Yes
47055	136397	Female	38	Other Hispanic	College graduate or above	Married/Living with partner	20156	36638.9	183	2	0.79	1.16	No	Yes
47056	136397	Female	38	Other Hispanic	College graduate or above	Married/Living with partner	20156	36638.9	183	2	0.79	0.06	No	Yes
47057	136397	Female	38	Other Hispanic	College graduate or above	Married/Living with partner	20156	36638.9	183	2	0.79	3.74	No	Yes
47058	136397	Female	38	Other Hispanic	College graduate or above	Married/Living with partner	20156	36638.9	183	2	0.79	0	No	Yes
47059	136397	Female	38	Other Hispanic	College graduate or above	Married/Living with partner	20156	36638.9	183	2	0.79	0.16	No	Yes
47060	136397	Female	38	Other Hispanic	College graduate or above	Married/Living with partner	20156	36638.9	183	2	0.79	0.14	No	Yes
47061	136397	Female	38	Other Hispanic	College graduate or above	Married/Living with partner	20156	36638.9	183	2	0.79	0.56	No	Yes
47062	136397	Female	38	Other Hispanic	College graduate or above	Married/Living with partner	20156	36638.9	183	2	0.79	0	No	Yes
47063	136398	Female	58	Non-Hispanic White	High school graduate/GED or equivalent	Widowed/Divorced/Separated	21884.3	32040	185	2	0.75	0.74	Yes	Yes
47064	136398	Female	58	Non-Hispanic White	High school graduate/GED or equivalent	Widowed/Divorced/Separated	21884.3	32040	185	2	0.75	0.03	Yes	Yes
47065	136398	Female	58	Non-Hispanic White	High school graduate/GED or equivalent	Widowed/Divorced/Separated	21884.3	32040	185	2	0.75	0.06	Yes	Yes
47066	136398	Female	58	Non-Hispanic White	High school graduate/GED or equivalent	Widowed/Divorced/Separated	21884.3	32040	185	2	0.75	4.95	Yes	Yes
47067	136398	Female	58	Non-Hispanic White	High school graduate/GED or equivalent	Widowed/Divorced/Separated	21884.3	32040	185	2	0.75	1.27	Yes	Yes
47068	136398	Female	58	Non-Hispanic White	High school graduate/GED or equivalent	Widowed/Divorced/Separated	21884.3	32040	185	2	0.75	0.29	Yes	Yes
47069	136398	Female	58	Non-Hispanic White	High school graduate/GED or equivalent	Widowed/Divorced/Separated	21884.3	32040	185	2	0.75	0.02	Yes	Yes
47070	136398	Female	58	Non-Hispanic White	High school graduate/GED or equivalent	Widowed/Divorced/Separated	21884.3	32040	185	2	0.75	0.14	Yes	Yes
47071	136398	Female	58	Non-Hispanic White	High school graduate/GED or equivalent	Widowed/Divorced/Separated	21884.3	32040	185	2	0.75	0.03	Yes	Yes
47072	136398	Female	58	Non-Hispanic White	High school graduate/GED or equivalent	Widowed/Divorced/Separated	21884.3	32040	185	2	0.75	1.31	Yes	Yes
47073	136398	Female	58	Non-Hispanic White	High school graduate/GED or equivalent	Widowed/Divorced/Separated	21884.3	32040	185	2	0.75	0.47	Yes	Yes
47074	136398	Female	58	Non-Hispanic White	High school graduate/GED or equivalent	Widowed/Divorced/Separated	21884.3	32040	185	2	0.75	2.09	Yes	Yes
47075	136398	Female	58	Non-Hispanic White	High school graduate/GED or equivalent	Widowed/Divorced/Separated	21884.3	32040	185	2	0.75	0.03	Yes	Yes
47076	136398	Female	58	Non-Hispanic White	High school graduate/GED or equivalent	Widowed/Divorced/Separated	21884.3	32040	185	2	0.75	0.45	Yes	Yes
47077	136398	Female	58	Non-Hispanic White	High school graduate/GED or equivalent	Widowed/Divorced/Separated	21884.3	32040	185	2	0.75	0.24	Yes	Yes
47078	136398	Female	58	Non-Hispanic White	High school graduate/GED or equivalent	Widowed/Divorced/Separated	21884.3	32040	185	2	0.75	0.34	Yes	Yes
47079	136398	Female	58	Non-Hispanic White	High school graduate/GED or equivalent	Widowed/Divorced/Separated	21884.3	32040	185	2	0.75	0.03	Yes	Yes
47080	136399	Female	52	Other Race - Including Multi-Racial	Some college or AA degree	Married/Living with partner	11839	14114	174	2	2.13	0.09	No	No
47081	136399	Female	52	Other Race - Including Multi-Racial	Some college or AA degree	Married/Living with partner	11839	14114	174	2	2.13	0.67	No	No
47082	136399	Female	52	Other Race - Including Multi-Racial	Some college or AA degree	Married/Living with partner	11839	14114	174	2	2.13	0.02	No	No
47083	136399	Female	52	Other Race - Including Multi-Racial	Some college or AA degree	Married/Living with partner	11839	14114	174	2	2.13	0.03	No	No
47084	136399	Female	52	Other Race - Including Multi-Racial	Some college or AA degree	Married/Living with partner	11839	14114	174	2	2.13	0.36	No	No
47085	136399	Female	52	Other Race - Including Multi-Racial	Some college or AA degree	Married/Living with partner	11839	14114	174	2	2.13	2.11	No	No
47086	136399	Female	52	Other Race - Including Multi-Racial	Some college or AA degree	Married/Living with partner	11839	14114	174	2	2.13	0.14	No	No
47087	136399	Female	52	Other Race - Including Multi-Racial	Some college or AA degree	Married/Living with partner	11839	14114	174	2	2.13	0	No	No
47088	136399	Female	52	Other Race - Including Multi-Racial	Some college or AA degree	Married/Living with partner	11839	14114	174	2	2.13	0.01	No	No
47089	136399	Female	52	Other Race - Including Multi-Racial	Some college or AA degree	Married/Living with partner	11839	14114	174	2	2.13	0.2	No	No
47090	136399	Female	52	Other Race - Including Multi-Racial	Some college or AA degree	Married/Living with partner	11839	14114	174	2	2.13	1.06	No	No
47091	136399	Female	52	Other Race - Including Multi-Racial	Some college or AA degree	Married/Living with partner	11839	14114	174	2	2.13	0.14	No	No
47092	136399	Female	52	Other Race - Including Multi-Racial	Some college or AA degree	Married/Living with partner	11839	14114	174	2	2.13	0.17	No	No
47093	136399	Female	52	Other Race - Including Multi-Racial	Some college or AA degree	Married/Living with partner	11839	14114	174	2	2.13	0.02	No	No
47094	136399	Female	52	Other Race - Including Multi-Racial	Some college or AA degree	Married/Living with partner	11839	14114	174	2	2.13	1.4	No	No
47095	136399	Female	52	Other Race - Including Multi-Racial	Some college or AA degree	Married/Living with partner	11839	14114	174	2	2.13	0.58	No	No
47096	136399	Female	52	Other Race - Including Multi-Racial	Some college or AA degree	Married/Living with partner	11839	14114	174	2	2.13	0.22	No	No
47097	136400	Female	55	Non-Hispanic White	Some college or AA degree	Widowed/Divorced/Separated	9467	10421.4	174	1	0.74	0.01	No	Yes
47098	136400	Female	55	Non-Hispanic White	Some college or AA degree	Widowed/Divorced/Separated	9467	10421.4	174	1	0.74	0.04	No	Yes
47099	136400	Female	55	Non-Hispanic White	Some college or AA degree	Widowed/Divorced/Separated	9467	10421.4	174	1	0.74	0.04	No	Yes
47100	136400	Female	55	Non-Hispanic White	Some college or AA degree	Widowed/Divorced/Separated	9467	10421.4	174	1	0.74	0.85	No	Yes
47101	136400	Female	55	Non-Hispanic White	Some college or AA degree	Widowed/Divorced/Separated	9467	10421.4	174	1	0.74	0.04	No	Yes
47102	136400	Female	55	Non-Hispanic White	Some college or AA degree	Widowed/Divorced/Separated	9467	10421.4	174	1	0.74	2.54	No	Yes
47103	136400	Female	55	Non-Hispanic White	Some college or AA degree	Widowed/Divorced/Separated	9467	10421.4	174	1	0.74	0.02	No	Yes
47104	136400	Female	55	Non-Hispanic White	Some college or AA degree	Widowed/Divorced/Separated	9467	10421.4	174	1	0.74	0.04	No	Yes
47105	136400	Female	55	Non-Hispanic White	Some college or AA degree	Widowed/Divorced/Separated	9467	10421.4	174	1	0.74	0.47	No	Yes
47106	136400	Female	55	Non-Hispanic White	Some college or AA degree	Widowed/Divorced/Separated	9467	10421.4	174	1	0.74	0.29	No	Yes
47107	136400	Female	55	Non-Hispanic White	Some college or AA degree	Widowed/Divorced/Separated	9467	10421.4	174	1	0.74	0.88	No	Yes
47108	136400	Female	55	Non-Hispanic White	Some college or AA degree	Widowed/Divorced/Separated	9467	10421.4	174	1	0.74	0.17	No	Yes
47109	136400	Female	55	Non-Hispanic White	Some college or AA degree	Widowed/Divorced/Separated	9467	10421.4	174	1	0.74	2.96	No	Yes
47110	136400	Female	55	Non-Hispanic White	Some college or AA degree	Widowed/Divorced/Separated	9467	10421.4	174	1	0.74	0.42	No	Yes
47111	136400	Female	55	Non-Hispanic White	Some college or AA degree	Widowed/Divorced/Separated	9467	10421.4	174	1	0.74	0.04	No	Yes
47112	136400	Female	55	Non-Hispanic White	Some college or AA degree	Widowed/Divorced/Separated	9467	10421.4	174	1	0.74	0.43	No	Yes
47113	136400	Female	55	Non-Hispanic White	Some college or AA degree	Widowed/Divorced/Separated	9467	10421.4	174	1	0.74	0	No	Yes
47114	136401	Female	34	Other Hispanic	Some college or AA degree	Married/Living with partner	18349.8	25623.5	183	2	2.88	0.96	No	No
47115	136401	Female	34	Other Hispanic	Some college or AA degree	Married/Living with partner	18349.8	25623.5	183	2	2.88	0.03	No	No
47116	136401	Female	34	Other Hispanic	Some college or AA degree	Married/Living with partner	18349.8	25623.5	183	2	2.88	0	No	No
47117	136401	Female	34	Other Hispanic	Some college or AA degree	Married/Living with partner	18349.8	25623.5	183	2	2.88	2.07	No	No
47118	136401	Female	34	Other Hispanic	Some college or AA degree	Married/Living with partner	18349.8	25623.5	183	2	2.88	0.02	No	No
47119	136401	Female	34	Other Hispanic	Some college or AA degree	Married/Living with partner	18349.8	25623.5	183	2	2.88	0.04	No	No
47120	136401	Female	34	Other Hispanic	Some college or AA degree	Married/Living with partner	18349.8	25623.5	183	2	2.88	0.49	No	No
47121	136401	Female	34	Other Hispanic	Some college or AA degree	Married/Living with partner	18349.8	25623.5	183	2	2.88	0.28	No	No
47122	136401	Female	34	Other Hispanic	Some college or AA degree	Married/Living with partner	18349.8	25623.5	183	2	2.88	0.03	No	No
47123	136401	Female	34	Other Hispanic	Some college or AA degree	Married/Living with partner	18349.8	25623.5	183	2	2.88	0	No	No
47124	136401	Female	34	Other Hispanic	Some college or AA degree	Married/Living with partner	18349.8	25623.5	183	2	2.88	0.9	No	No
47125	136401	Female	34	Other Hispanic	Some college or AA degree	Married/Living with partner	18349.8	25623.5	183	2	2.88	0	No	No
47126	136401	Female	34	Other Hispanic	Some college or AA degree	Married/Living with partner	18349.8	25623.5	183	2	2.88	0.09	No	No
47127	136401	Female	34	Other Hispanic	Some college or AA degree	Married/Living with partner	18349.8	25623.5	183	2	2.88	1.93	No	No
47128	136401	Female	34	Other Hispanic	Some college or AA degree	Married/Living with partner	18349.8	25623.5	183	2	2.88	0.14	No	No
47129	136401	Female	34	Other Hispanic	Some college or AA degree	Married/Living with partner	18349.8	25623.5	183	2	2.88	0	No	No
47130	136402	Female	65	Non-Hispanic White	College graduate or above	Married/Living with partner	17777.9	18018.9	178	2	5	0.71	No	No
47131	136402	Female	65	Non-Hispanic White	College graduate or above	Married/Living with partner	17777.9	18018.9	178	2	5	0.2	No	No
47132	136402	Female	65	Non-Hispanic White	College graduate or above	Married/Living with partner	17777.9	18018.9	178	2	5	0.01	No	No
47133	136402	Female	65	Non-Hispanic White	College graduate or above	Married/Living with partner	17777.9	18018.9	178	2	5	0.05	No	No
47134	136402	Female	65	Non-Hispanic White	College graduate or above	Married/Living with partner	17777.9	18018.9	178	2	5	1.16	No	No
47135	136402	Female	65	Non-Hispanic White	College graduate or above	Married/Living with partner	17777.9	18018.9	178	2	5	0.07	No	No
47136	136402	Female	65	Non-Hispanic White	College graduate or above	Married/Living with partner	17777.9	18018.9	178	2	5	0.09	No	No
47137	136402	Female	65	Non-Hispanic White	College graduate or above	Married/Living with partner	17777.9	18018.9	178	2	5	0.1	No	No
47138	136402	Female	65	Non-Hispanic White	College graduate or above	Married/Living with partner	17777.9	18018.9	178	2	5	0.05	No	No
47139	136402	Female	65	Non-Hispanic White	College graduate or above	Married/Living with partner	17777.9	18018.9	178	2	5	0.02	No	No
47140	136402	Female	65	Non-Hispanic White	College graduate or above	Married/Living with partner	17777.9	18018.9	178	2	5	0	No	No
47141	136402	Female	65	Non-Hispanic White	College graduate or above	Married/Living with partner	17777.9	18018.9	178	2	5	0.03	No	No
47142	136402	Female	65	Non-Hispanic White	College graduate or above	Married/Living with partner	17777.9	18018.9	178	2	5	0.03	No	No
47143	136402	Female	65	Non-Hispanic White	College graduate or above	Married/Living with partner	17777.9	18018.9	178	2	5	0.01	No	No
47144	136402	Female	65	Non-Hispanic White	College graduate or above	Married/Living with partner	17777.9	18018.9	178	2	5	0.02	No	No
47145	136402	Female	65	Non-Hispanic White	College graduate or above	Married/Living with partner	17777.9	18018.9	178	2	5	0.27	No	No
47146	136402	Female	65	Non-Hispanic White	College graduate or above	Married/Living with partner	17777.9	18018.9	178	2	5	2.29	No	No
47147	136402	Female	65	Non-Hispanic White	College graduate or above	Married/Living with partner	17777.9	18018.9	178	2	5	0.05	No	No
47148	136402	Female	65	Non-Hispanic White	College graduate or above	Married/Living with partner	17777.9	18018.9	178	2	5	0.01	No	No
47149	136402	Female	65	Non-Hispanic White	College graduate or above	Married/Living with partner	17777.9	18018.9	178	2	5	0.02	No	No
47150	136402	Female	65	Non-Hispanic White	College graduate or above	Married/Living with partner	17777.9	18018.9	178	2	5	0.01	No	No
47151	136402	Female	65	Non-Hispanic White	College graduate or above	Married/Living with partner	17777.9	18018.9	178	2	5	0.01	No	No
47152	136402	Female	65	Non-Hispanic White	College graduate or above	Married/Living with partner	17777.9	18018.9	178	2	5	0.08	No	No
47153	136402	Female	65	Non-Hispanic White	College graduate or above	Married/Living with partner	17777.9	18018.9	178	2	5	0.02	No	No
47154	136402	Female	65	Non-Hispanic White	College graduate or above	Married/Living with partner	17777.9	18018.9	178	2	5	0.05	No	No
47155	136402	Female	65	Non-Hispanic White	College graduate or above	Married/Living with partner	17777.9	18018.9	178	2	5	0.01	No	No
47156	136402	Female	65	Non-Hispanic White	College graduate or above	Married/Living with partner	17777.9	18018.9	178	2	5	0	No	No
47157	136402	Female	65	Non-Hispanic White	College graduate or above	Married/Living with partner	17777.9	18018.9	178	2	5	0.03	No	No
47158	136402	Female	65	Non-Hispanic White	College graduate or above	Married/Living with partner	17777.9	18018.9	178	2	5	1.94	No	No
47159	136402	Female	65	Non-Hispanic White	College graduate or above	Married/Living with partner	17777.9	18018.9	178	2	5	0.01	No	No
47169	136405	Female	61	Non-Hispanic White	Some college or AA degree	Widowed/Divorced/Separated	15308.1	16811.6	174	2	5	0.89	Yes	No
47170	136405	Female	61	Non-Hispanic White	Some college or AA degree	Widowed/Divorced/Separated	15308.1	16811.6	174	2	5	0.32	Yes	No
47171	136405	Female	61	Non-Hispanic White	Some college or AA degree	Widowed/Divorced/Separated	15308.1	16811.6	174	2	5	0.4	Yes	No
47172	136405	Female	61	Non-Hispanic White	Some college or AA degree	Widowed/Divorced/Separated	15308.1	16811.6	174	2	5	0.09	Yes	No
47173	136405	Female	61	Non-Hispanic White	Some college or AA degree	Widowed/Divorced/Separated	15308.1	16811.6	174	2	5	0.29	Yes	No
47174	136405	Female	61	Non-Hispanic White	Some college or AA degree	Widowed/Divorced/Separated	15308.1	16811.6	174	2	5	1.37	Yes	No
47175	136405	Female	61	Non-Hispanic White	Some college or AA degree	Widowed/Divorced/Separated	15308.1	16811.6	174	2	5	0.06	Yes	No
47176	136405	Female	61	Non-Hispanic White	Some college or AA degree	Widowed/Divorced/Separated	15308.1	16811.6	174	2	5	0.96	Yes	No
47177	136405	Female	61	Non-Hispanic White	Some college or AA degree	Widowed/Divorced/Separated	15308.1	16811.6	174	2	5	0.09	Yes	No
47178	136405	Female	61	Non-Hispanic White	Some college or AA degree	Widowed/Divorced/Separated	15308.1	16811.6	174	2	5	0.44	Yes	No
47179	136405	Female	61	Non-Hispanic White	Some college or AA degree	Widowed/Divorced/Separated	15308.1	16811.6	174	2	5	0.1	Yes	No
47180	136405	Female	61	Non-Hispanic White	Some college or AA degree	Widowed/Divorced/Separated	15308.1	16811.6	174	2	5	0.48	Yes	No
47181	136405	Female	61	Non-Hispanic White	Some college or AA degree	Widowed/Divorced/Separated	15308.1	16811.6	174	2	5	0.48	Yes	No
47182	136405	Female	61	Non-Hispanic White	Some college or AA degree	Widowed/Divorced/Separated	15308.1	16811.6	174	2	5	0.08	Yes	No
47183	136405	Female	61	Non-Hispanic White	Some college or AA degree	Widowed/Divorced/Separated	15308.1	16811.6	174	2	5	0.19	Yes	No
47184	136405	Female	61	Non-Hispanic White	Some college or AA degree	Widowed/Divorced/Separated	15308.1	16811.6	174	2	5	0.88	Yes	No
47185	136405	Female	61	Non-Hispanic White	Some college or AA degree	Widowed/Divorced/Separated	15308.1	16811.6	174	2	5	0.09	Yes	No
47186	136405	Female	61	Non-Hispanic White	Some college or AA degree	Widowed/Divorced/Separated	15308.1	16811.6	174	2	5	0.04	Yes	No
47187	136405	Female	61	Non-Hispanic White	Some college or AA degree	Widowed/Divorced/Separated	15308.1	16811.6	174	2	5	1.03	Yes	No
47202	136407	Male	58	Other Race - Including Multi-Racial	High school graduate/GED or equivalent	Married/Living with partner	31594.8	34366.7	177	1	0.07	4.54	No	Yes
47203	136407	Male	58	Other Race - Including Multi-Racial	High school graduate/GED or equivalent	Married/Living with partner	31594.8	34366.7	177	1	0.07	0.01	No	Yes
47204	136407	Male	58	Other Race - Including Multi-Racial	High school graduate/GED or equivalent	Married/Living with partner	31594.8	34366.7	177	1	0.07	0.15	No	Yes
47205	136407	Male	58	Other Race - Including Multi-Racial	High school graduate/GED or equivalent	Married/Living with partner	31594.8	34366.7	177	1	0.07	0.43	No	Yes
47206	136407	Male	58	Other Race - Including Multi-Racial	High school graduate/GED or equivalent	Married/Living with partner	31594.8	34366.7	177	1	0.07	0.03	No	Yes
47207	136407	Male	58	Other Race - Including Multi-Racial	High school graduate/GED or equivalent	Married/Living with partner	31594.8	34366.7	177	1	0.07	0.03	No	Yes
47208	136407	Male	58	Other Race - Including Multi-Racial	High school graduate/GED or equivalent	Married/Living with partner	31594.8	34366.7	177	1	0.07	0.03	No	Yes
47209	136407	Male	58	Other Race - Including Multi-Racial	High school graduate/GED or equivalent	Married/Living with partner	31594.8	34366.7	177	1	0.07	0.67	No	Yes
47210	136407	Male	58	Other Race - Including Multi-Racial	High school graduate/GED or equivalent	Married/Living with partner	31594.8	34366.7	177	1	0.07	0.34	No	Yes
47211	136407	Male	58	Other Race - Including Multi-Racial	High school graduate/GED or equivalent	Married/Living with partner	31594.8	34366.7	177	1	0.07	0.03	No	Yes
47212	136407	Male	58	Other Race - Including Multi-Racial	High school graduate/GED or equivalent	Married/Living with partner	31594.8	34366.7	177	1	0.07	0.98	No	Yes
47213	136408	Male	63	Non-Hispanic White	High school graduate/GED or equivalent	Widowed/Divorced/Separated	37247.4	43446.1	178	1	2.13	1.28	No	Yes
47214	136408	Male	63	Non-Hispanic White	High school graduate/GED or equivalent	Widowed/Divorced/Separated	37247.4	43446.1	178	1	2.13	0	No	Yes
47215	136408	Male	63	Non-Hispanic White	High school graduate/GED or equivalent	Widowed/Divorced/Separated	37247.4	43446.1	178	1	2.13	0	No	Yes
47216	136408	Male	63	Non-Hispanic White	High school graduate/GED or equivalent	Widowed/Divorced/Separated	37247.4	43446.1	178	1	2.13	0.93	No	Yes
47217	136408	Male	63	Non-Hispanic White	High school graduate/GED or equivalent	Widowed/Divorced/Separated	37247.4	43446.1	178	1	2.13	0.24	No	Yes
47218	136408	Male	63	Non-Hispanic White	High school graduate/GED or equivalent	Widowed/Divorced/Separated	37247.4	43446.1	178	1	2.13	0.01	No	Yes
47219	136408	Male	63	Non-Hispanic White	High school graduate/GED or equivalent	Widowed/Divorced/Separated	37247.4	43446.1	178	1	2.13	0.35	No	Yes
47220	136408	Male	63	Non-Hispanic White	High school graduate/GED or equivalent	Widowed/Divorced/Separated	37247.4	43446.1	178	1	2.13	0.93	No	Yes
47221	136408	Male	63	Non-Hispanic White	High school graduate/GED or equivalent	Widowed/Divorced/Separated	37247.4	43446.1	178	1	2.13	0.14	No	Yes
47222	136408	Male	63	Non-Hispanic White	High school graduate/GED or equivalent	Widowed/Divorced/Separated	37247.4	43446.1	178	1	2.13	0.08	No	Yes
47241	136412	Female	65	Non-Hispanic Black	College graduate or above	Never married	13002.3	11940.7	179	1	0.1	0	No	No
47242	136412	Female	65	Non-Hispanic Black	College graduate or above	Never married	13002.3	11940.7	179	1	0.1	0.07	No	No
47243	136412	Female	65	Non-Hispanic Black	College graduate or above	Never married	13002.3	11940.7	179	1	0.1	0.06	No	No
47244	136412	Female	65	Non-Hispanic Black	College graduate or above	Never married	13002.3	11940.7	179	1	0.1	0	No	No
47245	136412	Female	65	Non-Hispanic Black	College graduate or above	Never married	13002.3	11940.7	179	1	0.1	0.18	No	No
47246	136412	Female	65	Non-Hispanic Black	College graduate or above	Never married	13002.3	11940.7	179	1	0.1	0.16	No	No
47247	136412	Female	65	Non-Hispanic Black	College graduate or above	Never married	13002.3	11940.7	179	1	0.1	1.12	No	No
47248	136412	Female	65	Non-Hispanic Black	College graduate or above	Never married	13002.3	11940.7	179	1	0.1	0.72	No	No
47249	136412	Female	65	Non-Hispanic Black	College graduate or above	Never married	13002.3	11940.7	179	1	0.1	0.82	No	No
47250	136412	Female	65	Non-Hispanic Black	College graduate or above	Never married	13002.3	11940.7	179	1	0.1	2.76	No	No
47251	136412	Female	65	Non-Hispanic Black	College graduate or above	Never married	13002.3	11940.7	179	1	0.1	0.25	No	No
47252	136412	Female	65	Non-Hispanic Black	College graduate or above	Never married	13002.3	11940.7	179	1	0.1	0.87	No	No
47253	136412	Female	65	Non-Hispanic Black	College graduate or above	Never married	13002.3	11940.7	179	1	0.1	0	No	No
47254	136412	Female	65	Non-Hispanic Black	College graduate or above	Never married	13002.3	11940.7	179	1	0.1	0	No	No
47255	136412	Female	65	Non-Hispanic Black	College graduate or above	Never married	13002.3	11940.7	179	1	0.1	0.18	No	No
47256	136412	Female	65	Non-Hispanic Black	College graduate or above	Never married	13002.3	11940.7	179	1	0.1	0.15	No	No
47257	136412	Female	65	Non-Hispanic Black	College graduate or above	Never married	13002.3	11940.7	179	1	0.1	0.05	No	No
47258	136412	Female	65	Non-Hispanic Black	College graduate or above	Never married	13002.3	11940.7	179	1	0.1	0.58	No	No
47259	136412	Female	65	Non-Hispanic Black	College graduate or above	Never married	13002.3	11940.7	179	1	0.1	0.62	No	No
47260	136412	Female	65	Non-Hispanic Black	College graduate or above	Never married	13002.3	11940.7	179	1	0.1	0.67	No	No
47261	136412	Female	65	Non-Hispanic Black	College graduate or above	Never married	13002.3	11940.7	179	1	0.1	0.1	No	No
47262	136412	Female	65	Non-Hispanic Black	College graduate or above	Never married	13002.3	11940.7	179	1	0.1	0	No	No
47263	136412	Female	65	Non-Hispanic Black	College graduate or above	Never married	13002.3	11940.7	179	1	0.1	0.06	No	No
47264	136412	Female	65	Non-Hispanic Black	College graduate or above	Never married	13002.3	11940.7	179	1	0.1	1.08	No	No
47271	136415	Male	52	Other Hispanic	College graduate or above	Never married	26562.9	21618.5	180	1	5	0.1	No	No
47272	136415	Male	52	Other Hispanic	College graduate or above	Never married	26562.9	21618.5	180	1	5	0	No	No
47273	136415	Male	52	Other Hispanic	College graduate or above	Never married	26562.9	21618.5	180	1	5	0.08	No	No
47274	136415	Male	52	Other Hispanic	College graduate or above	Never married	26562.9	21618.5	180	1	5	0	No	No
47275	136415	Male	52	Other Hispanic	College graduate or above	Never married	26562.9	21618.5	180	1	5	0.44	No	No
47276	136415	Male	52	Other Hispanic	College graduate or above	Never married	26562.9	21618.5	180	1	0.4	0.04	No	No
47277	136415	Male	52	Other Hispanic	College graduate or above	Never married	26562.9	21618.5	180	1	0.96	9.05	No	No
47278	136415	Male	52	Other Hispanic	College graduate or above	Never married	26562.9	21618.5	180	1	2.18	0.05	No	No
47279	136415	Male	52	Other Hispanic	College graduate or above	Never married	26562.9	21618.5	180	1	5	0	No	No
47280	136415	Male	52	Other Hispanic	College graduate or above	Never married	26562.9	21618.5	180	1	1.91	1.01	No	No
47281	136415	Male	52	Other Hispanic	College graduate or above	Never married	26562.9	21618.5	180	1	2.84	0	No	No
47282	136415	Male	52	Other Hispanic	College graduate or above	Never married	26562.9	21618.5	180	1	4.56	0.29	No	No
47283	136415	Male	52	Other Hispanic	College graduate or above	Never married	26562.9	21618.5	180	1	2.84	0	No	No
47284	136415	Male	52	Other Hispanic	College graduate or above	Never married	26562.9	21618.5	180	1	5	0	No	No
47285	136415	Male	52	Other Hispanic	College graduate or above	Never married	26562.9	21618.5	180	1	1.1	0	No	No
47286	136415	Male	52	Other Hispanic	College graduate or above	Never married	26562.9	21618.5	180	1	2.36	3.4	No	No
47287	136415	Male	52	Other Hispanic	College graduate or above	Never married	26562.9	21618.5	180	1	5	1.14	No	No
47288	136415	Male	52	Other Hispanic	College graduate or above	Never married	26562.9	21618.5	180	1	1.42	0.05	No	No
47289	136415	Male	52	Other Hispanic	College graduate or above	Never married	26562.9	21618.5	180	1	1.1	0	No	No
47290	136415	Male	52	Other Hispanic	College graduate or above	Never married	26562.9	21618.5	180	1	1.26	2.69	No	No
47304	136421	Male	25	Mexican American	Some college or AA degree	Never married	105746	165493	184	1	5	0.34	No	No
47305	136421	Male	25	Mexican American	Some college or AA degree	Never married	105746	165493	184	1	5	0.04	No	No
47306	136421	Male	25	Mexican American	Some college or AA degree	Never married	105746	165493	184	1	5	0.26	No	No
47307	136421	Male	25	Mexican American	Some college or AA degree	Never married	105746	165493	184	1	5	0.39	No	No
47308	136421	Male	25	Mexican American	Some college or AA degree	Never married	105746	165493	184	1	5	0.52	No	No
47309	136421	Male	25	Mexican American	Some college or AA degree	Never married	105746	165493	184	1	5	0.04	No	No
47310	136421	Male	25	Mexican American	Some college or AA degree	Never married	105746	165493	184	1	5	3.69	No	No
47311	136421	Male	25	Mexican American	Some college or AA degree	Never married	105746	165493	184	1	5	3.21	No	No
47314	136424	Female	42	Other Race - Including Multi-Racial	Some college or AA degree	Never married	14660.1	21835.8	173	2	0.97	0	No	No
47315	136424	Female	42	Other Race - Including Multi-Racial	Some college or AA degree	Never married	14660.1	21835.8	173	2	0.97	0.18	No	No
47316	136424	Female	42	Other Race - Including Multi-Racial	Some college or AA degree	Never married	14660.1	21835.8	173	2	0.97	0.02	No	No
47317	136424	Female	42	Other Race - Including Multi-Racial	Some college or AA degree	Never married	14660.1	21835.8	173	2	0.97	0.2	No	No
47318	136424	Female	42	Other Race - Including Multi-Racial	Some college or AA degree	Never married	14660.1	21835.8	173	2	0.97	0.12	No	No
47319	136424	Female	42	Other Race - Including Multi-Racial	Some college or AA degree	Never married	14660.1	21835.8	173	2	0.97	0.02	No	No
47320	136424	Female	42	Other Race - Including Multi-Racial	Some college or AA degree	Never married	14660.1	21835.8	173	2	0.97	0.41	No	No
47321	136424	Female	42	Other Race - Including Multi-Racial	Some college or AA degree	Never married	14660.1	21835.8	173	2	0.97	2.84	No	No
47322	136424	Female	42	Other Race - Including Multi-Racial	Some college or AA degree	Never married	14660.1	21835.8	173	2	0.97	0.02	No	No
47323	136424	Female	42	Other Race - Including Multi-Racial	Some college or AA degree	Never married	14660.1	21835.8	173	2	0.97	0.19	No	No
47324	136424	Female	42	Other Race - Including Multi-Racial	Some college or AA degree	Never married	14660.1	21835.8	173	2	0.97	0.05	No	No
47325	136424	Female	42	Other Race - Including Multi-Racial	Some college or AA degree	Never married	14660.1	21835.8	173	2	0.97	3.03	No	No
47326	136424	Female	42	Other Race - Including Multi-Racial	Some college or AA degree	Never married	14660.1	21835.8	173	2	0.97	0.34	No	No
47327	136424	Female	42	Other Race - Including Multi-Racial	Some college or AA degree	Never married	14660.1	21835.8	173	2	0.97	0	No	No
47328	136425	Male	46	Non-Hispanic White	High school graduate/GED or equivalent	Never married	41616.3	76045.8	186	1	2.95	0.04	No	No
47329	136425	Male	46	Non-Hispanic White	High school graduate/GED or equivalent	Never married	41616.3	76045.8	186	1	2.95	0.02	No	No
47330	136425	Male	46	Non-Hispanic White	High school graduate/GED or equivalent	Never married	41616.3	76045.8	186	1	2.95	0.18	No	No
47331	136425	Male	46	Non-Hispanic White	High school graduate/GED or equivalent	Never married	41616.3	76045.8	186	1	2.95	1.81	No	No
47332	136425	Male	46	Non-Hispanic White	High school graduate/GED or equivalent	Never married	41616.3	76045.8	186	1	2.95	0.15	No	No
47333	136425	Male	46	Non-Hispanic White	High school graduate/GED or equivalent	Never married	41616.3	76045.8	186	1	2.95	1.91	No	No
47334	136425	Male	46	Non-Hispanic White	High school graduate/GED or equivalent	Never married	41616.3	76045.8	186	1	2.95	0.04	No	No
47335	136425	Male	46	Non-Hispanic White	High school graduate/GED or equivalent	Never married	41616.3	76045.8	186	1	2.95	0.31	No	No
47336	136425	Male	46	Non-Hispanic White	High school graduate/GED or equivalent	Never married	41616.3	76045.8	186	1	2.95	0.41	No	No
47337	136425	Male	46	Non-Hispanic White	High school graduate/GED or equivalent	Never married	41616.3	76045.8	186	1	2.95	0.05	No	No
47338	136425	Male	46	Non-Hispanic White	High school graduate/GED or equivalent	Never married	41616.3	76045.8	186	1	2.95	15.77	No	No
47339	136425	Male	46	Non-Hispanic White	High school graduate/GED or equivalent	Never married	41616.3	76045.8	186	1	2.95	0	No	No
47343	136429	Female	39	Non-Hispanic White	High school graduate/GED or equivalent	Never married	75276.6	78758.5	178	1	1.23	0.05	No	Yes
47344	136429	Female	39	Non-Hispanic White	High school graduate/GED or equivalent	Never married	75276.6	78758.5	178	1	1.23	0.05	No	Yes
47345	136429	Female	39	Non-Hispanic White	High school graduate/GED or equivalent	Never married	75276.6	78758.5	178	1	1.23	0.98	No	Yes
47346	136429	Female	39	Non-Hispanic White	High school graduate/GED or equivalent	Never married	75276.6	78758.5	178	1	1.23	0	No	Yes
47347	136429	Female	39	Non-Hispanic White	High school graduate/GED or equivalent	Never married	75276.6	78758.5	178	1	1.23	0.58	No	Yes
47348	136429	Female	39	Non-Hispanic White	High school graduate/GED or equivalent	Never married	75276.6	78758.5	178	1	1.23	0	No	Yes
47349	136429	Female	39	Non-Hispanic White	High school graduate/GED or equivalent	Never married	75276.6	78758.5	178	1	1.23	1.5	No	Yes
47350	136429	Female	39	Non-Hispanic White	High school graduate/GED or equivalent	Never married	75276.6	78758.5	178	1	1.23	0	No	Yes
47351	136429	Female	39	Non-Hispanic White	High school graduate/GED or equivalent	Never married	75276.6	78758.5	178	1	1.23	0	No	Yes
47352	136429	Female	39	Non-Hispanic White	High school graduate/GED or equivalent	Never married	75276.6	78758.5	178	1	1.23	0.2	No	Yes
47353	136429	Female	39	Non-Hispanic White	High school graduate/GED or equivalent	Never married	75276.6	78758.5	178	1	1.23	0.71	No	Yes
47354	136430	Male	46	Non-Hispanic White	High school graduate/GED or equivalent	Married/Living with partner	58738.7	64815.3	180	1	2.21	0.04	No	No
47355	136430	Male	46	Non-Hispanic White	High school graduate/GED or equivalent	Married/Living with partner	58738.7	64815.3	180	1	2.21	0.05	No	No
47356	136430	Male	46	Non-Hispanic White	High school graduate/GED or equivalent	Married/Living with partner	58738.7	64815.3	180	1	2.21	0.21	No	No
47357	136430	Male	46	Non-Hispanic White	High school graduate/GED or equivalent	Married/Living with partner	58738.7	64815.3	180	1	2.21	1.66	No	No
47358	136430	Male	46	Non-Hispanic White	High school graduate/GED or equivalent	Married/Living with partner	58738.7	64815.3	180	1	2.21	0.21	No	No
47359	136430	Male	46	Non-Hispanic White	High school graduate/GED or equivalent	Married/Living with partner	58738.7	64815.3	180	1	2.21	6.21	No	No
47360	136430	Male	46	Non-Hispanic White	High school graduate/GED or equivalent	Married/Living with partner	58738.7	64815.3	180	1	2.21	0.65	No	No
47361	136430	Male	46	Non-Hispanic White	High school graduate/GED or equivalent	Married/Living with partner	58738.7	64815.3	180	1	2.21	0.11	No	No
47362	136430	Male	46	Non-Hispanic White	High school graduate/GED or equivalent	Married/Living with partner	58738.7	64815.3	180	1	2.21	0.06	No	No
47363	136430	Male	46	Non-Hispanic White	High school graduate/GED or equivalent	Married/Living with partner	58738.7	64815.3	180	1	2.21	0.17	No	No
47364	136430	Male	46	Non-Hispanic White	High school graduate/GED or equivalent	Married/Living with partner	58738.7	64815.3	180	1	2.21	0.21	No	No
47365	136430	Male	46	Non-Hispanic White	High school graduate/GED or equivalent	Married/Living with partner	58738.7	64815.3	180	1	2.21	7.22	No	No
47366	136431	Male	54	Other Hispanic	College graduate or above	Never married	10092.4	9445.75	179	2	1.77	0.37	No	Yes
47367	136431	Male	54	Other Hispanic	College graduate or above	Never married	10092.4	9445.75	179	2	1.77	0.53	No	Yes
47368	136431	Male	54	Other Hispanic	College graduate or above	Never married	10092.4	9445.75	179	2	1.77	0.45	No	Yes
47369	136431	Male	54	Other Hispanic	College graduate or above	Never married	10092.4	9445.75	179	2	1.77	0.01	No	Yes
47370	136431	Male	54	Other Hispanic	College graduate or above	Never married	10092.4	9445.75	179	2	1.77	0.43	No	Yes
47371	136431	Male	54	Other Hispanic	College graduate or above	Never married	10092.4	9445.75	179	2	1.77	2.81	No	Yes
47372	136431	Male	54	Other Hispanic	College graduate or above	Never married	10092.4	9445.75	179	2	1.77	0	No	Yes
47373	136431	Male	54	Other Hispanic	College graduate or above	Never married	10092.4	9445.75	179	2	1.77	1.02	No	Yes
47374	136431	Male	54	Other Hispanic	College graduate or above	Never married	10092.4	9445.75	179	2	1.77	0.36	No	Yes
47375	136431	Male	54	Other Hispanic	College graduate or above	Never married	10092.4	9445.75	179	2	1.77	1.64	No	Yes
47376	136431	Male	54	Other Hispanic	College graduate or above	Never married	10092.4	9445.75	179	2	1.77	0.04	No	Yes
47377	136431	Male	54	Other Hispanic	College graduate or above	Never married	10092.4	9445.75	179	2	1.77	0	No	Yes
47378	136431	Male	54	Other Hispanic	College graduate or above	Never married	10092.4	9445.75	179	2	1.77	1.25	No	Yes
47389	136434	Female	61	Non-Hispanic White	Some college or AA degree	Married/Living with partner	14362.9	15385.8	185	1	1.37	0	Yes	No
47390	136434	Female	61	Non-Hispanic White	Some college or AA degree	Married/Living with partner	14362.9	15385.8	185	1	1.37	0.35	Yes	No
47391	136434	Female	61	Non-Hispanic White	Some college or AA degree	Married/Living with partner	14362.9	15385.8	185	1	1.37	0.02	Yes	No
47392	136434	Female	61	Non-Hispanic White	Some college or AA degree	Married/Living with partner	14362.9	15385.8	185	1	1.37	0.51	Yes	No
47393	136434	Female	61	Non-Hispanic White	Some college or AA degree	Married/Living with partner	14362.9	15385.8	185	1	1.37	0.03	Yes	No
47394	136434	Female	61	Non-Hispanic White	Some college or AA degree	Married/Living with partner	14362.9	15385.8	185	1	1.37	1.22	Yes	No
47395	136434	Female	61	Non-Hispanic White	Some college or AA degree	Married/Living with partner	14362.9	15385.8	185	1	1.37	0.02	Yes	No
47396	136434	Female	61	Non-Hispanic White	Some college or AA degree	Married/Living with partner	14362.9	15385.8	185	1	1.37	0.16	Yes	No
47397	136434	Female	61	Non-Hispanic White	Some college or AA degree	Married/Living with partner	14362.9	15385.8	185	1	1.37	0.02	Yes	No
47398	136434	Female	61	Non-Hispanic White	Some college or AA degree	Married/Living with partner	14362.9	15385.8	185	1	1.37	0.07	Yes	No
47399	136434	Female	61	Non-Hispanic White	Some college or AA degree	Married/Living with partner	14362.9	15385.8	185	1	1.37	1.86	Yes	No
47400	136434	Female	61	Non-Hispanic White	Some college or AA degree	Married/Living with partner	14362.9	15385.8	185	1	1.37	0.2	Yes	No
47401	136434	Female	61	Non-Hispanic White	Some college or AA degree	Married/Living with partner	14362.9	15385.8	185	1	1.37	0.15	Yes	No
47402	136434	Female	61	Non-Hispanic White	Some college or AA degree	Married/Living with partner	14362.9	15385.8	185	1	1.37	1.76	Yes	No
47403	136434	Female	61	Non-Hispanic White	Some college or AA degree	Married/Living with partner	14362.9	15385.8	185	1	1.37	0.05	Yes	No
47404	136434	Female	61	Non-Hispanic White	Some college or AA degree	Married/Living with partner	14362.9	15385.8	185	1	1.37	1.15	Yes	No
47405	136434	Female	61	Non-Hispanic White	Some college or AA degree	Married/Living with partner	14362.9	15385.8	185	1	1.37	0.22	Yes	No
47406	136434	Female	61	Non-Hispanic White	Some college or AA degree	Married/Living with partner	14362.9	15385.8	185	1	1.37	0	Yes	No
47407	136434	Female	61	Non-Hispanic White	Some college or AA degree	Married/Living with partner	14362.9	15385.8	185	1	1.37	0.04	Yes	No
47420	136440	Female	80	Non-Hispanic White	College graduate or above	Widowed/Divorced/Separated	24066.3	44977.6	178	2	5	1.06	No	No
47421	136440	Female	80	Non-Hispanic White	College graduate or above	Widowed/Divorced/Separated	24066.3	44977.6	178	2	5	0.05	No	No
47422	136440	Female	80	Non-Hispanic White	College graduate or above	Widowed/Divorced/Separated	24066.3	44977.6	178	2	5	0	No	No
47423	136440	Female	80	Non-Hispanic White	College graduate or above	Widowed/Divorced/Separated	24066.3	44977.6	178	2	5	1.11	No	No
47424	136440	Female	80	Non-Hispanic White	College graduate or above	Widowed/Divorced/Separated	24066.3	44977.6	178	2	5	1.11	No	No
47425	136440	Female	80	Non-Hispanic White	College graduate or above	Widowed/Divorced/Separated	24066.3	44977.6	178	2	5	0	No	No
47426	136440	Female	80	Non-Hispanic White	College graduate or above	Widowed/Divorced/Separated	24066.3	44977.6	178	2	5	0.64	No	No
47427	136440	Female	80	Non-Hispanic White	College graduate or above	Widowed/Divorced/Separated	24066.3	44977.6	178	2	5	0.14	No	No
47428	136440	Female	80	Non-Hispanic White	College graduate or above	Widowed/Divorced/Separated	24066.3	44977.6	178	2	5	0.47	No	No
47429	136440	Female	80	Non-Hispanic White	College graduate or above	Widowed/Divorced/Separated	24066.3	44977.6	178	2	5	1.09	No	No
47430	136440	Female	80	Non-Hispanic White	College graduate or above	Widowed/Divorced/Separated	24066.3	44977.6	178	2	5	0.16	No	No
47431	136440	Female	80	Non-Hispanic White	College graduate or above	Widowed/Divorced/Separated	24066.3	44977.6	178	2	5	0.2	No	No
47432	136440	Female	80	Non-Hispanic White	College graduate or above	Widowed/Divorced/Separated	24066.3	44977.6	178	2	5	0.16	No	No
47433	136440	Female	80	Non-Hispanic White	College graduate or above	Widowed/Divorced/Separated	24066.3	44977.6	178	2	5	0.15	No	No
47434	136440	Female	80	Non-Hispanic White	College graduate or above	Widowed/Divorced/Separated	24066.3	44977.6	178	2	5	0.61	No	No
47435	136440	Female	80	Non-Hispanic White	College graduate or above	Widowed/Divorced/Separated	24066.3	44977.6	178	2	5	0.13	No	No
47437	136442	Male	37	Non-Hispanic White	College graduate or above	Married/Living with partner	36980	47201.1	179	1	4.4	0.31	No	No
47438	136442	Male	37	Non-Hispanic White	College graduate or above	Married/Living with partner	36980	47201.1	179	1	4.4	0.09	No	No
47439	136442	Male	37	Non-Hispanic White	College graduate or above	Married/Living with partner	36980	47201.1	179	1	4.4	1.91	No	No
47440	136442	Male	37	Non-Hispanic White	College graduate or above	Married/Living with partner	36980	47201.1	179	1	4.4	0.04	No	No
47441	136442	Male	37	Non-Hispanic White	College graduate or above	Married/Living with partner	36980	47201.1	179	1	4.4	0.12	No	No
47442	136442	Male	37	Non-Hispanic White	College graduate or above	Married/Living with partner	36980	47201.1	179	1	4.4	1.28	No	No
47443	136442	Male	37	Non-Hispanic White	College graduate or above	Married/Living with partner	36980	47201.1	179	1	4.4	0.13	No	No
47444	136442	Male	37	Non-Hispanic White	College graduate or above	Married/Living with partner	36980	47201.1	179	1	4.4	0.77	No	No
47445	136442	Male	37	Non-Hispanic White	College graduate or above	Married/Living with partner	36980	47201.1	179	1	4.4	0.37	No	No
47446	136442	Male	37	Non-Hispanic White	College graduate or above	Married/Living with partner	36980	47201.1	179	1	4.4	0.19	No	No
47447	136442	Male	37	Non-Hispanic White	College graduate or above	Married/Living with partner	36980	47201.1	179	1	4.4	0.03	No	No
47448	136442	Male	37	Non-Hispanic White	College graduate or above	Married/Living with partner	36980	47201.1	179	1	4.4	3.66	No	No
47449	136442	Male	37	Non-Hispanic White	College graduate or above	Married/Living with partner	36980	47201.1	179	1	4.4	0.14	No	No
47450	136442	Male	37	Non-Hispanic White	College graduate or above	Married/Living with partner	36980	47201.1	179	1	4.4	4.16	No	No
47451	136442	Male	37	Non-Hispanic White	College graduate or above	Married/Living with partner	36980	47201.1	179	1	4.4	0.55	No	No
47452	136442	Male	37	Non-Hispanic White	College graduate or above	Married/Living with partner	36980	47201.1	179	1	4.4	0.17	No	No
47453	136442	Male	37	Non-Hispanic White	College graduate or above	Married/Living with partner	36980	47201.1	179	1	4.4	0.02	No	No
47454	136443	Male	67	Non-Hispanic Black	9-11th grade (Includes 12th grade with no diploma)	Married/Living with partner	16276.2	24470.6	181	2	3.24	0	No	No
47455	136443	Male	67	Non-Hispanic Black	9-11th grade (Includes 12th grade with no diploma)	Married/Living with partner	16276.2	24470.6	181	2	3.24	0	No	No
47456	136443	Male	67	Non-Hispanic Black	9-11th grade (Includes 12th grade with no diploma)	Married/Living with partner	16276.2	24470.6	181	2	3.24	5.84	No	No
47457	136443	Male	67	Non-Hispanic Black	9-11th grade (Includes 12th grade with no diploma)	Married/Living with partner	16276.2	24470.6	181	2	3.24	0	No	No
47458	136443	Male	67	Non-Hispanic Black	9-11th grade (Includes 12th grade with no diploma)	Married/Living with partner	16276.2	24470.6	181	2	3.24	0.29	No	No
47459	136443	Male	67	Non-Hispanic Black	9-11th grade (Includes 12th grade with no diploma)	Married/Living with partner	16276.2	24470.6	181	2	3.24	0	No	No
47460	136443	Male	67	Non-Hispanic Black	9-11th grade (Includes 12th grade with no diploma)	Married/Living with partner	16276.2	24470.6	181	2	3.24	0.09	No	No
47461	136443	Male	67	Non-Hispanic Black	9-11th grade (Includes 12th grade with no diploma)	Married/Living with partner	16276.2	24470.6	181	2	3.24	0.19	No	No
47462	136443	Male	67	Non-Hispanic Black	9-11th grade (Includes 12th grade with no diploma)	Married/Living with partner	16276.2	24470.6	181	2	3.24	0.58	No	No
47463	136443	Male	67	Non-Hispanic Black	9-11th grade (Includes 12th grade with no diploma)	Married/Living with partner	16276.2	24470.6	181	2	3.24	4.45	No	No
47464	136443	Male	67	Non-Hispanic Black	9-11th grade (Includes 12th grade with no diploma)	Married/Living with partner	16276.2	24470.6	181	2	3.24	1.27	No	No
47465	136443	Male	67	Non-Hispanic Black	9-11th grade (Includes 12th grade with no diploma)	Married/Living with partner	16276.2	24470.6	181	2	3.24	0.1	No	No
47466	136443	Male	67	Non-Hispanic Black	9-11th grade (Includes 12th grade with no diploma)	Married/Living with partner	16276.2	24470.6	181	2	3.24	1.21	No	No
47467	136443	Male	67	Non-Hispanic Black	9-11th grade (Includes 12th grade with no diploma)	Married/Living with partner	16276.2	24470.6	181	2	3.24	0	No	No
47468	136443	Male	67	Non-Hispanic Black	9-11th grade (Includes 12th grade with no diploma)	Married/Living with partner	16276.2	24470.6	181	2	3.24	0	No	No
47469	136443	Male	67	Non-Hispanic Black	9-11th grade (Includes 12th grade with no diploma)	Married/Living with partner	16276.2	24470.6	181	2	3.24	0	No	No
47470	136443	Male	67	Non-Hispanic Black	9-11th grade (Includes 12th grade with no diploma)	Married/Living with partner	16276.2	24470.6	181	2	3.24	0.08	No	No
47471	136443	Male	67	Non-Hispanic Black	9-11th grade (Includes 12th grade with no diploma)	Married/Living with partner	16276.2	24470.6	181	2	3.24	0	No	No
47472	136443	Male	67	Non-Hispanic Black	9-11th grade (Includes 12th grade with no diploma)	Married/Living with partner	16276.2	24470.6	181	2	3.24	0.03	No	No
47473	136443	Male	67	Non-Hispanic Black	9-11th grade (Includes 12th grade with no diploma)	Married/Living with partner	16276.2	24470.6	181	2	3.24	0.01	No	No
47474	136444	Male	61	Other Hispanic	High school graduate/GED or equivalent	Married/Living with partner	10651.6	12326.8	176	1	0.82	0	No	Yes
47475	136444	Male	61	Other Hispanic	High school graduate/GED or equivalent	Married/Living with partner	10651.6	12326.8	176	1	0.82	0.04	No	Yes
47476	136444	Male	61	Other Hispanic	High school graduate/GED or equivalent	Married/Living with partner	10651.6	12326.8	176	1	0.82	0	No	Yes
47477	136444	Male	61	Other Hispanic	High school graduate/GED or equivalent	Married/Living with partner	10651.6	12326.8	176	1	0.82	0.28	No	Yes
47478	136444	Male	61	Other Hispanic	High school graduate/GED or equivalent	Married/Living with partner	10651.6	12326.8	176	1	0.82	0.09	No	Yes
47479	136444	Male	61	Other Hispanic	High school graduate/GED or equivalent	Married/Living with partner	10651.6	12326.8	176	1	0.82	0.1	No	Yes
47480	136444	Male	61	Other Hispanic	High school graduate/GED or equivalent	Married/Living with partner	10651.6	12326.8	176	1	0.82	1.76	No	Yes
47481	136444	Male	61	Other Hispanic	High school graduate/GED or equivalent	Married/Living with partner	10651.6	12326.8	176	1	0.82	0.11	No	Yes
47482	136444	Male	61	Other Hispanic	High school graduate/GED or equivalent	Married/Living with partner	10651.6	12326.8	176	1	0.82	0.43	No	Yes
47483	136444	Male	61	Other Hispanic	High school graduate/GED or equivalent	Married/Living with partner	10651.6	12326.8	176	1	0.82	0.09	No	Yes
47484	136444	Male	61	Other Hispanic	High school graduate/GED or equivalent	Married/Living with partner	10651.6	12326.8	176	1	0.82	0	No	Yes
47485	136444	Male	61	Other Hispanic	High school graduate/GED or equivalent	Married/Living with partner	10651.6	12326.8	176	1	0.82	1.07	No	Yes
47486	136444	Male	61	Other Hispanic	High school graduate/GED or equivalent	Married/Living with partner	10651.6	12326.8	176	1	0.82	0.01	No	Yes
47487	136444	Male	61	Other Hispanic	High school graduate/GED or equivalent	Married/Living with partner	10651.6	12326.8	176	1	0.82	0	No	Yes
47488	136444	Male	61	Other Hispanic	High school graduate/GED or equivalent	Married/Living with partner	10651.6	12326.8	176	1	0.82	0.26	No	Yes
47489	136444	Male	61	Other Hispanic	High school graduate/GED or equivalent	Married/Living with partner	10651.6	12326.8	176	1	0.82	0.68	No	Yes
47490	136444	Male	61	Other Hispanic	High school graduate/GED or equivalent	Married/Living with partner	10651.6	12326.8	176	1	0.82	0.04	No	Yes
47495	136449	Female	21	Other Race - Including Multi-Racial	Some college or AA degree	Married/Living with partner	35262	45131.6	183	1	0.9	0.04	No	No
47496	136449	Female	21	Other Race - Including Multi-Racial	Some college or AA degree	Married/Living with partner	35262	45131.6	183	1	2.43	0.02	No	No
47497	136449	Female	21	Other Race - Including Multi-Racial	Some college or AA degree	Married/Living with partner	35262	45131.6	183	1	1.77	0.01	No	No
47498	136449	Female	21	Other Race - Including Multi-Racial	Some college or AA degree	Married/Living with partner	35262	45131.6	183	1	3.83	0.01	No	No
47499	136449	Female	21	Other Race - Including Multi-Racial	Some college or AA degree	Married/Living with partner	35262	45131.6	183	1	3.83	0.01	No	No
47500	136449	Female	21	Other Race - Including Multi-Racial	Some college or AA degree	Married/Living with partner	35262	45131.6	183	1	2.19	0	No	No
47501	136449	Female	21	Other Race - Including Multi-Racial	Some college or AA degree	Married/Living with partner	35262	45131.6	183	1	2.11	0.38	No	No
47502	136449	Female	21	Other Race - Including Multi-Racial	Some college or AA degree	Married/Living with partner	35262	45131.6	183	1	2.7	0.02	No	No
47503	136449	Female	21	Other Race - Including Multi-Racial	Some college or AA degree	Married/Living with partner	35262	45131.6	183	1	0.88	0.31	No	No
47504	136449	Female	21	Other Race - Including Multi-Racial	Some college or AA degree	Married/Living with partner	35262	45131.6	183	1	1.12	1.97	No	No
47505	136449	Female	21	Other Race - Including Multi-Racial	Some college or AA degree	Married/Living with partner	35262	45131.6	183	1	0.1	0.2	No	No
47506	136449	Female	21	Other Race - Including Multi-Racial	Some college or AA degree	Married/Living with partner	35262	45131.6	183	1	2.13	0.05	No	No
47507	136449	Female	21	Other Race - Including Multi-Racial	Some college or AA degree	Married/Living with partner	35262	45131.6	183	1	1.97	0	No	No
47508	136449	Female	21	Other Race - Including Multi-Racial	Some college or AA degree	Married/Living with partner	35262	45131.6	183	1	4.1	0.23	No	No
47509	136449	Female	21	Other Race - Including Multi-Racial	Some college or AA degree	Married/Living with partner	35262	45131.6	183	1	0.9	0.03	No	No
47510	136449	Female	21	Other Race - Including Multi-Racial	Some college or AA degree	Married/Living with partner	35262	45131.6	183	1	1.13	3.52	No	No
47511	136449	Female	21	Other Race - Including Multi-Racial	Some college or AA degree	Married/Living with partner	35262	45131.6	183	1	3.77	0.29	No	No
47512	136449	Female	21	Other Race - Including Multi-Racial	Some college or AA degree	Married/Living with partner	35262	45131.6	183	1	1.4	0.06	No	No
47515	136452	Female	36	Other Race - Including Multi-Racial	College graduate or above	Married/Living with partner	39640.7	59161.9	174	2	5	0.08	No	No
47516	136452	Female	36	Other Race - Including Multi-Racial	College graduate or above	Married/Living with partner	39640.7	59161.9	174	2	5	0.16	No	No
47517	136452	Female	36	Other Race - Including Multi-Racial	College graduate or above	Married/Living with partner	39640.7	59161.9	174	2	5	0.03	No	No
47518	136452	Female	36	Other Race - Including Multi-Racial	College graduate or above	Married/Living with partner	39640.7	59161.9	174	2	5	0.06	No	No
47519	136452	Female	36	Other Race - Including Multi-Racial	College graduate or above	Married/Living with partner	39640.7	59161.9	174	2	5	0.26	No	No
47520	136452	Female	36	Other Race - Including Multi-Racial	College graduate or above	Married/Living with partner	39640.7	59161.9	174	2	5	0.26	No	No
47521	136452	Female	36	Other Race - Including Multi-Racial	College graduate or above	Married/Living with partner	39640.7	59161.9	174	2	5	0.55	No	No
47522	136452	Female	36	Other Race - Including Multi-Racial	College graduate or above	Married/Living with partner	39640.7	59161.9	174	2	5	0.1	No	No
47523	136452	Female	36	Other Race - Including Multi-Racial	College graduate or above	Married/Living with partner	39640.7	59161.9	174	2	5	0.18	No	No
47524	136452	Female	36	Other Race - Including Multi-Racial	College graduate or above	Married/Living with partner	39640.7	59161.9	174	2	5	0.26	No	No
47525	136452	Female	36	Other Race - Including Multi-Racial	College graduate or above	Married/Living with partner	39640.7	59161.9	174	2	5	0.04	No	No
47526	136452	Female	36	Other Race - Including Multi-Racial	College graduate or above	Married/Living with partner	39640.7	59161.9	174	2	5	0.77	No	No
47527	136452	Female	36	Other Race - Including Multi-Racial	College graduate or above	Married/Living with partner	39640.7	59161.9	174	2	5	0.84	No	No
47528	136452	Female	36	Other Race - Including Multi-Racial	College graduate or above	Married/Living with partner	39640.7	59161.9	174	2	5	0.12	No	No
47529	136452	Female	36	Other Race - Including Multi-Racial	College graduate or above	Married/Living with partner	39640.7	59161.9	174	2	5	1.23	No	No
47530	136452	Female	36	Other Race - Including Multi-Racial	College graduate or above	Married/Living with partner	39640.7	59161.9	174	2	5	0.03	No	No
47531	136452	Female	36	Other Race - Including Multi-Racial	College graduate or above	Married/Living with partner	39640.7	59161.9	174	2	5	0.07	No	No
47532	136452	Female	36	Other Race - Including Multi-Racial	College graduate or above	Married/Living with partner	39640.7	59161.9	174	2	5	0	No	No
47533	136452	Female	36	Other Race - Including Multi-Racial	College graduate or above	Married/Living with partner	39640.7	59161.9	174	2	5	0	No	No
47534	136452	Female	36	Other Race - Including Multi-Racial	College graduate or above	Married/Living with partner	39640.7	59161.9	174	2	5	0.01	No	No
47535	136452	Female	36	Other Race - Including Multi-Racial	College graduate or above	Married/Living with partner	39640.7	59161.9	174	2	5	0.64	No	No
47536	136452	Female	36	Other Race - Including Multi-Racial	College graduate or above	Married/Living with partner	39640.7	59161.9	174	2	5	0.04	No	No
47537	136452	Female	36	Other Race - Including Multi-Racial	College graduate or above	Married/Living with partner	39640.7	59161.9	174	2	5	0.61	No	No
47538	136452	Female	36	Other Race - Including Multi-Racial	College graduate or above	Married/Living with partner	39640.7	59161.9	174	2	5	0.23	No	No
47539	136452	Female	36	Other Race - Including Multi-Racial	College graduate or above	Married/Living with partner	39640.7	59161.9	174	2	5	0.83	No	No
47542	136455	Male	58	Non-Hispanic White	High school graduate/GED or equivalent	Married/Living with partner	42853.9	60244.2	180	1	2.66	1.17	No	Yes
47543	136455	Male	58	Non-Hispanic White	High school graduate/GED or equivalent	Married/Living with partner	42853.9	60244.2	180	1	2.66	0.35	No	Yes
47544	136455	Male	58	Non-Hispanic White	High school graduate/GED or equivalent	Married/Living with partner	42853.9	60244.2	180	1	2.66	0.18	No	Yes
47545	136455	Male	58	Non-Hispanic White	High school graduate/GED or equivalent	Married/Living with partner	42853.9	60244.2	180	1	2.66	0.01	No	Yes
47546	136455	Male	58	Non-Hispanic White	High school graduate/GED or equivalent	Married/Living with partner	42853.9	60244.2	180	1	2.66	0.72	No	Yes
47547	136455	Male	58	Non-Hispanic White	High school graduate/GED or equivalent	Married/Living with partner	42853.9	60244.2	180	1	2.66	0.34	No	Yes
47548	136455	Male	58	Non-Hispanic White	High school graduate/GED or equivalent	Married/Living with partner	42853.9	60244.2	180	1	2.66	0.14	No	Yes
47549	136455	Male	58	Non-Hispanic White	High school graduate/GED or equivalent	Married/Living with partner	42853.9	60244.2	180	1	2.66	0.07	No	Yes
47550	136455	Male	58	Non-Hispanic White	High school graduate/GED or equivalent	Married/Living with partner	42853.9	60244.2	180	1	2.66	0	No	Yes
47551	136455	Male	58	Non-Hispanic White	High school graduate/GED or equivalent	Married/Living with partner	42853.9	60244.2	180	1	2.66	0	No	Yes
47552	136455	Male	58	Non-Hispanic White	High school graduate/GED or equivalent	Married/Living with partner	42853.9	60244.2	180	1	2.66	0	No	Yes
47553	136455	Male	58	Non-Hispanic White	High school graduate/GED or equivalent	Married/Living with partner	42853.9	60244.2	180	1	2.66	0.34	No	Yes
47554	136455	Male	58	Non-Hispanic White	High school graduate/GED or equivalent	Married/Living with partner	42853.9	60244.2	180	1	2.66	2.36	No	Yes
47555	136455	Male	58	Non-Hispanic White	High school graduate/GED or equivalent	Married/Living with partner	42853.9	60244.2	180	1	2.66	0	No	Yes
47556	136455	Male	58	Non-Hispanic White	High school graduate/GED or equivalent	Married/Living with partner	42853.9	60244.2	180	1	2.66	5.05	No	Yes
47557	136455	Male	58	Non-Hispanic White	High school graduate/GED or equivalent	Married/Living with partner	42853.9	60244.2	180	1	2.66	0	No	Yes
47558	136455	Male	58	Non-Hispanic White	High school graduate/GED or equivalent	Married/Living with partner	42853.9	60244.2	180	1	2.66	0.03	No	Yes
47559	136455	Male	58	Non-Hispanic White	High school graduate/GED or equivalent	Married/Living with partner	42853.9	60244.2	180	1	2.66	0	No	Yes
47560	136455	Male	58	Non-Hispanic White	High school graduate/GED or equivalent	Married/Living with partner	42853.9	60244.2	180	1	2.66	0.53	No	Yes
47562	136457	Female	68	Non-Hispanic White	College graduate or above	Married/Living with partner	8548.61	8267.93	174	2	3.93	0.05	No	No
47563	136457	Female	68	Non-Hispanic White	College graduate or above	Married/Living with partner	8548.61	8267.93	174	2	3.93	0.24	No	No
47564	136457	Female	68	Non-Hispanic White	College graduate or above	Married/Living with partner	8548.61	8267.93	174	2	3.93	0.04	No	No
47565	136457	Female	68	Non-Hispanic White	College graduate or above	Married/Living with partner	8548.61	8267.93	174	2	3.93	0.04	No	No
47566	136457	Female	68	Non-Hispanic White	College graduate or above	Married/Living with partner	8548.61	8267.93	174	2	3.93	0.04	No	No
47567	136457	Female	68	Non-Hispanic White	College graduate or above	Married/Living with partner	8548.61	8267.93	174	2	3.93	0.04	No	No
47568	136457	Female	68	Non-Hispanic White	College graduate or above	Married/Living with partner	8548.61	8267.93	174	2	3.93	1.12	No	No
47569	136457	Female	68	Non-Hispanic White	College graduate or above	Married/Living with partner	8548.61	8267.93	174	2	3.93	0.08	No	No
47570	136457	Female	68	Non-Hispanic White	College graduate or above	Married/Living with partner	8548.61	8267.93	174	2	3.93	0.11	No	No
47571	136457	Female	68	Non-Hispanic White	College graduate or above	Married/Living with partner	8548.61	8267.93	174	2	3.93	0.04	No	No
47572	136457	Female	68	Non-Hispanic White	College graduate or above	Married/Living with partner	8548.61	8267.93	174	2	3.93	0	No	No
47573	136457	Female	68	Non-Hispanic White	College graduate or above	Married/Living with partner	8548.61	8267.93	174	2	3.93	0.04	No	No
47574	136457	Female	68	Non-Hispanic White	College graduate or above	Married/Living with partner	8548.61	8267.93	174	2	3.93	0.33	No	No
47575	136457	Female	68	Non-Hispanic White	College graduate or above	Married/Living with partner	8548.61	8267.93	174	2	3.93	2.52	No	No
47576	136457	Female	68	Non-Hispanic White	College graduate or above	Married/Living with partner	8548.61	8267.93	174	2	3.93	0.51	No	No
47577	136457	Female	68	Non-Hispanic White	College graduate or above	Married/Living with partner	8548.61	8267.93	174	2	3.93	0.07	No	No
47578	136457	Female	68	Non-Hispanic White	College graduate or above	Married/Living with partner	8548.61	8267.93	174	2	3.93	0.35	No	No
47579	136457	Female	68	Non-Hispanic White	College graduate or above	Married/Living with partner	8548.61	8267.93	174	2	3.93	0	No	No
47580	136457	Female	68	Non-Hispanic White	College graduate or above	Married/Living with partner	8548.61	8267.93	174	2	3.93	0.05	No	No
47581	136457	Female	68	Non-Hispanic White	College graduate or above	Married/Living with partner	8548.61	8267.93	174	2	3.93	0	No	No
47582	136457	Female	68	Non-Hispanic White	College graduate or above	Married/Living with partner	8548.61	8267.93	174	2	3.93	0	No	No
47583	136457	Female	68	Non-Hispanic White	College graduate or above	Married/Living with partner	8548.61	8267.93	174	2	3.93	0.04	No	No
47584	136457	Female	68	Non-Hispanic White	College graduate or above	Married/Living with partner	8548.61	8267.93	174	2	3.93	0.92	No	No
47585	136457	Female	68	Non-Hispanic White	College graduate or above	Married/Living with partner	8548.61	8267.93	174	2	3.93	1.07	No	No
47586	136457	Female	68	Non-Hispanic White	College graduate or above	Married/Living with partner	8548.61	8267.93	174	2	3.93	0.17	No	No
47587	136457	Female	68	Non-Hispanic White	College graduate or above	Married/Living with partner	8548.61	8267.93	174	2	3.93	1.12	No	No
47588	136458	Male	73	Non-Hispanic White	Some college or AA degree	Married/Living with partner	34675.2	41440.5	181	2	1.99	0.02	Yes	Yes
47589	136458	Male	73	Non-Hispanic White	Some college or AA degree	Married/Living with partner	34675.2	41440.5	181	2	1.99	0	Yes	Yes
47590	136458	Male	73	Non-Hispanic White	Some college or AA degree	Married/Living with partner	34675.2	41440.5	181	2	1.99	1.3	Yes	Yes
47591	136458	Male	73	Non-Hispanic White	Some college or AA degree	Married/Living with partner	34675.2	41440.5	181	2	1.99	0.07	Yes	Yes
47592	136458	Male	73	Non-Hispanic White	Some college or AA degree	Married/Living with partner	34675.2	41440.5	181	2	1.99	2.07	Yes	Yes
47593	136458	Male	73	Non-Hispanic White	Some college or AA degree	Married/Living with partner	34675.2	41440.5	181	2	1.99	0	Yes	Yes
47594	136458	Male	73	Non-Hispanic White	Some college or AA degree	Married/Living with partner	34675.2	41440.5	181	2	1.99	1.82	Yes	Yes
47595	136458	Male	73	Non-Hispanic White	Some college or AA degree	Married/Living with partner	34675.2	41440.5	181	2	1.99	0.07	Yes	Yes
47596	136458	Male	73	Non-Hispanic White	Some college or AA degree	Married/Living with partner	34675.2	41440.5	181	2	1.99	0.66	Yes	Yes
47597	136458	Male	73	Non-Hispanic White	Some college or AA degree	Married/Living with partner	34675.2	41440.5	181	2	1.99	2.25	Yes	Yes
47598	136458	Male	73	Non-Hispanic White	Some college or AA degree	Married/Living with partner	34675.2	41440.5	181	2	1.99	1.79	Yes	Yes
47599	136458	Male	73	Non-Hispanic White	Some college or AA degree	Married/Living with partner	34675.2	41440.5	181	2	1.99	0.25	Yes	Yes
47600	136458	Male	73	Non-Hispanic White	Some college or AA degree	Married/Living with partner	34675.2	41440.5	181	2	1.99	0.07	Yes	Yes
47601	136458	Male	73	Non-Hispanic White	Some college or AA degree	Married/Living with partner	34675.2	41440.5	181	2	1.99	1.27	Yes	Yes
47602	136458	Male	73	Non-Hispanic White	Some college or AA degree	Married/Living with partner	34675.2	41440.5	181	2	1.99	0.07	Yes	Yes
47603	136458	Male	73	Non-Hispanic White	Some college or AA degree	Married/Living with partner	34675.2	41440.5	181	2	1.99	0	Yes	Yes
47604	136458	Male	73	Non-Hispanic White	Some college or AA degree	Married/Living with partner	34675.2	41440.5	181	2	1.99	0.53	Yes	Yes
47607	136461	Female	25	Non-Hispanic Black	Some college or AA degree	Never married	18355.4	24633.2	183	1	2.39	0.04	No	No
47608	136461	Female	25	Non-Hispanic Black	Some college or AA degree	Never married	18355.4	24633.2	183	1	2.39	0.54	No	No
47609	136461	Female	25	Non-Hispanic Black	Some college or AA degree	Never married	18355.4	24633.2	183	1	2.39	1.07	No	No
47610	136461	Female	25	Non-Hispanic Black	Some college or AA degree	Never married	18355.4	24633.2	183	1	2.39	1.76	No	No
47611	136461	Female	25	Non-Hispanic Black	Some college or AA degree	Never married	18355.4	24633.2	183	1	2.39	0.03	No	No
47612	136461	Female	25	Non-Hispanic Black	Some college or AA degree	Never married	18355.4	24633.2	183	1	2.39	1.04	No	No
47613	136461	Female	25	Non-Hispanic Black	Some college or AA degree	Never married	18355.4	24633.2	183	1	2.39	0.38	No	No
47614	136462	Female	21	Non-Hispanic White	Some college or AA degree	Never married	63474.5	77669.9	186	2	0.15	0.02	No	No
47615	136462	Female	21	Non-Hispanic White	Some college or AA degree	Never married	63474.5	77669.9	186	2	0.15	0.83	No	No
47616	136462	Female	21	Non-Hispanic White	Some college or AA degree	Never married	63474.5	77669.9	186	2	0.15	0.09	No	No
47617	136462	Female	21	Non-Hispanic White	Some college or AA degree	Never married	63474.5	77669.9	186	2	0.15	1.38	No	No
47618	136462	Female	21	Non-Hispanic White	Some college or AA degree	Never married	63474.5	77669.9	186	2	0.15	0.12	No	No
47619	136462	Female	21	Non-Hispanic White	Some college or AA degree	Never married	63474.5	77669.9	186	2	0.15	1.5	No	No
47620	136462	Female	21	Non-Hispanic White	Some college or AA degree	Never married	63474.5	77669.9	186	2	0.15	2.07	No	No
47621	136462	Female	21	Non-Hispanic White	Some college or AA degree	Never married	63474.5	77669.9	186	2	0.15	0.21	No	No
47622	136462	Female	21	Non-Hispanic White	Some college or AA degree	Never married	63474.5	77669.9	186	2	0.15	0.37	No	No
47623	136462	Female	21	Non-Hispanic White	Some college or AA degree	Never married	63474.5	77669.9	186	2	0.15	0.06	No	No
47624	136462	Female	21	Non-Hispanic White	Some college or AA degree	Never married	63474.5	77669.9	186	2	0.15	2.68	No	No
47625	136462	Female	21	Non-Hispanic White	Some college or AA degree	Never married	63474.5	77669.9	186	2	0.15	0.02	No	No
47626	136462	Female	21	Non-Hispanic White	Some college or AA degree	Never married	63474.5	77669.9	186	2	0.15	0.8	No	No
47627	136462	Female	21	Non-Hispanic White	Some college or AA degree	Never married	63474.5	77669.9	186	2	0.15	2.2	No	No
47628	136462	Female	21	Non-Hispanic White	Some college or AA degree	Never married	63474.5	77669.9	186	2	0.15	0.1	No	No
47629	136462	Female	21	Non-Hispanic White	Some college or AA degree	Never married	63474.5	77669.9	186	2	0.15	0.04	No	No
47630	136462	Female	21	Non-Hispanic White	Some college or AA degree	Never married	63474.5	77669.9	186	2	0.15	0.03	No	No
47631	136462	Female	21	Non-Hispanic White	Some college or AA degree	Never married	63474.5	77669.9	186	2	0.15	0.46	No	No
47632	136462	Female	21	Non-Hispanic White	Some college or AA degree	Never married	63474.5	77669.9	186	2	0.15	0.02	No	No
47633	136462	Female	21	Non-Hispanic White	Some college or AA degree	Never married	63474.5	77669.9	186	2	0.15	0.06	No	No
47637	136466	Female	43	Non-Hispanic White	College graduate or above	Married/Living with partner	52475	65966.8	177	1	3.13	0.07	No	No
47638	136466	Female	43	Non-Hispanic White	College graduate or above	Married/Living with partner	52475	65966.8	177	1	3.13	0.18	No	No
47639	136466	Female	43	Non-Hispanic White	College graduate or above	Married/Living with partner	52475	65966.8	177	1	3.13	0.2	No	No
47640	136466	Female	43	Non-Hispanic White	College graduate or above	Married/Living with partner	52475	65966.8	177	1	3.13	0.4	No	No
47641	136466	Female	43	Non-Hispanic White	College graduate or above	Married/Living with partner	52475	65966.8	177	1	3.13	0.01	No	No
47642	136466	Female	43	Non-Hispanic White	College graduate or above	Married/Living with partner	52475	65966.8	177	1	3.13	1.66	No	No
47643	136466	Female	43	Non-Hispanic White	College graduate or above	Married/Living with partner	52475	65966.8	177	1	3.13	0	No	No
47644	136466	Female	43	Non-Hispanic White	College graduate or above	Married/Living with partner	52475	65966.8	177	1	3.13	1.31	No	No
47645	136466	Female	43	Non-Hispanic White	College graduate or above	Married/Living with partner	52475	65966.8	177	1	3.13	0.59	No	No
47646	136466	Female	43	Non-Hispanic White	College graduate or above	Married/Living with partner	52475	65966.8	177	1	3.13	0.58	No	No
47647	136466	Female	43	Non-Hispanic White	College graduate or above	Married/Living with partner	52475	65966.8	177	1	3.13	0.09	No	No
47648	136466	Female	43	Non-Hispanic White	College graduate or above	Married/Living with partner	52475	65966.8	177	1	3.13	0.04	No	No
47649	136466	Female	43	Non-Hispanic White	College graduate or above	Married/Living with partner	52475	65966.8	177	1	3.13	0.36	No	No
47650	136466	Female	43	Non-Hispanic White	College graduate or above	Married/Living with partner	52475	65966.8	177	1	3.13	0.04	No	No
47651	136467	Female	57	Non-Hispanic White	High school graduate/GED or equivalent	Married/Living with partner	19785.4	23089.1	185	2	2.58	0.01	No	Yes
47652	136467	Female	57	Non-Hispanic White	High school graduate/GED or equivalent	Married/Living with partner	19785.4	23089.1	185	2	2.58	0.22	No	Yes
47653	136467	Female	57	Non-Hispanic White	High school graduate/GED or equivalent	Married/Living with partner	19785.4	23089.1	185	2	2.58	0.92	No	Yes
47654	136467	Female	57	Non-Hispanic White	High school graduate/GED or equivalent	Married/Living with partner	19785.4	23089.1	185	2	2.58	0.04	No	Yes
47655	136467	Female	57	Non-Hispanic White	High school graduate/GED or equivalent	Married/Living with partner	19785.4	23089.1	185	2	2.58	0	No	Yes
47656	136467	Female	57	Non-Hispanic White	High school graduate/GED or equivalent	Married/Living with partner	19785.4	23089.1	185	2	2.58	0.04	No	Yes
47657	136467	Female	57	Non-Hispanic White	High school graduate/GED or equivalent	Married/Living with partner	19785.4	23089.1	185	2	2.58	0.04	No	Yes
47658	136467	Female	57	Non-Hispanic White	High school graduate/GED or equivalent	Married/Living with partner	19785.4	23089.1	185	2	2.58	2.58	No	Yes
47659	136467	Female	57	Non-Hispanic White	High school graduate/GED or equivalent	Married/Living with partner	19785.4	23089.1	185	2	2.58	0.11	No	Yes
47660	136467	Female	57	Non-Hispanic White	High school graduate/GED or equivalent	Married/Living with partner	19785.4	23089.1	185	2	2.58	0.11	No	Yes
47661	136467	Female	57	Non-Hispanic White	High school graduate/GED or equivalent	Married/Living with partner	19785.4	23089.1	185	2	2.58	0.11	No	Yes
47662	136467	Female	57	Non-Hispanic White	High school graduate/GED or equivalent	Married/Living with partner	19785.4	23089.1	185	2	2.58	1.91	No	Yes
47663	136467	Female	57	Non-Hispanic White	High school graduate/GED or equivalent	Married/Living with partner	19785.4	23089.1	185	2	2.58	0.1	No	Yes
47678	136473	Male	60	Non-Hispanic Black	Some college or AA degree	Never married	7063.73	6911.4	184	2	0.66	0.08	No	Yes
47679	136473	Male	60	Non-Hispanic Black	Some college or AA degree	Never married	7063.73	6911.4	184	2	0.66	0	No	Yes
47680	136473	Male	60	Non-Hispanic Black	Some college or AA degree	Never married	7063.73	6911.4	184	2	0.66	0.67	No	Yes
47681	136473	Male	60	Non-Hispanic Black	Some college or AA degree	Never married	7063.73	6911.4	184	2	0.66	4.61	No	Yes
47682	136473	Male	60	Non-Hispanic Black	Some college or AA degree	Never married	7063.73	6911.4	184	2	0.66	4.28	No	Yes
47683	136473	Male	60	Non-Hispanic Black	Some college or AA degree	Never married	7063.73	6911.4	184	2	0.66	0.51	No	Yes
47684	136473	Male	60	Non-Hispanic Black	Some college or AA degree	Never married	7063.73	6911.4	184	2	0.66	0.66	No	Yes
47685	136473	Male	60	Non-Hispanic Black	Some college or AA degree	Never married	7063.73	6911.4	184	2	0.66	0.06	No	Yes
47686	136473	Male	60	Non-Hispanic Black	Some college or AA degree	Never married	7063.73	6911.4	184	2	0.66	0.05	No	Yes
47687	136473	Male	60	Non-Hispanic Black	Some college or AA degree	Never married	7063.73	6911.4	184	2	0.66	0.01	No	Yes
47688	136473	Male	60	Non-Hispanic Black	Some college or AA degree	Never married	7063.73	6911.4	184	2	0.66	0.97	No	Yes
47689	136473	Male	60	Non-Hispanic Black	Some college or AA degree	Never married	7063.73	6911.4	184	2	0.66	2.12	No	Yes
47690	136473	Male	60	Non-Hispanic Black	Some college or AA degree	Never married	7063.73	6911.4	184	2	0.66	0.25	No	Yes
47691	136473	Male	60	Non-Hispanic Black	Some college or AA degree	Never married	7063.73	6911.4	184	2	0.66	3.72	No	Yes
47692	136473	Male	60	Non-Hispanic Black	Some college or AA degree	Never married	7063.73	6911.4	184	2	0.66	1.36	No	Yes
47693	136473	Male	60	Non-Hispanic Black	Some college or AA degree	Never married	7063.73	6911.4	184	2	0.66	0.2	No	Yes
47694	136473	Male	60	Non-Hispanic Black	Some college or AA degree	Never married	7063.73	6911.4	184	2	0.66	0.06	No	Yes
47695	136473	Male	60	Non-Hispanic Black	Some college or AA degree	Never married	7063.73	6911.4	184	2	0.66	0.93	No	Yes
47696	136473	Male	60	Non-Hispanic Black	Some college or AA degree	Never married	7063.73	6911.4	184	2	0.66	1.31	No	Yes
47697	136473	Male	60	Non-Hispanic Black	Some college or AA degree	Never married	7063.73	6911.4	184	2	0.66	0.14	No	Yes
47698	136473	Male	60	Non-Hispanic Black	Some college or AA degree	Never married	7063.73	6911.4	184	2	0.66	0.3	No	Yes
47699	136473	Male	60	Non-Hispanic Black	Some college or AA degree	Never married	7063.73	6911.4	184	2	0.66	0.53	No	Yes
47700	136473	Male	60	Non-Hispanic Black	Some college or AA degree	Never married	7063.73	6911.4	184	2	0.66	0	No	Yes
47701	136473	Male	60	Non-Hispanic Black	Some college or AA degree	Never married	7063.73	6911.4	184	2	0.66	0.04	No	Yes
47702	136473	Male	60	Non-Hispanic Black	Some college or AA degree	Never married	7063.73	6911.4	184	2	0.66	7.53	No	Yes
47703	136473	Male	60	Non-Hispanic Black	Some college or AA degree	Never married	7063.73	6911.4	184	2	0.66	0.03	No	Yes
47704	136473	Male	60	Non-Hispanic Black	Some college or AA degree	Never married	7063.73	6911.4	184	2	0.66	3.06	No	Yes
47705	136473	Male	60	Non-Hispanic Black	Some college or AA degree	Never married	7063.73	6911.4	184	2	0.66	0.01	No	Yes
47706	136473	Male	60	Non-Hispanic Black	Some college or AA degree	Never married	7063.73	6911.4	184	2	0.66	2.48	No	Yes
47707	136473	Male	60	Non-Hispanic Black	Some college or AA degree	Never married	7063.73	6911.4	184	2	0.66	3.01	No	Yes
47708	136473	Male	60	Non-Hispanic Black	Some college or AA degree	Never married	7063.73	6911.4	184	2	0.66	0.03	No	Yes
47733	136475	Female	80	Non-Hispanic White	High school graduate/GED or equivalent	Widowed/Divorced/Separated	23371.7	40866.6	181	2	1.55	0.01	Yes	Yes
47734	136475	Female	80	Non-Hispanic White	High school graduate/GED or equivalent	Widowed/Divorced/Separated	23371.7	40866.6	181	2	1.55	0.05	Yes	Yes
47735	136475	Female	80	Non-Hispanic White	High school graduate/GED or equivalent	Widowed/Divorced/Separated	23371.7	40866.6	181	2	1.55	0.02	Yes	Yes
47736	136475	Female	80	Non-Hispanic White	High school graduate/GED or equivalent	Widowed/Divorced/Separated	23371.7	40866.6	181	2	1.55	0.39	Yes	Yes
47737	136475	Female	80	Non-Hispanic White	High school graduate/GED or equivalent	Widowed/Divorced/Separated	23371.7	40866.6	181	2	1.55	0.02	Yes	Yes
47738	136475	Female	80	Non-Hispanic White	High school graduate/GED or equivalent	Widowed/Divorced/Separated	23371.7	40866.6	181	2	1.55	0.05	Yes	Yes
47739	136475	Female	80	Non-Hispanic White	High school graduate/GED or equivalent	Widowed/Divorced/Separated	23371.7	40866.6	181	2	1.55	0	Yes	Yes
47740	136475	Female	80	Non-Hispanic White	High school graduate/GED or equivalent	Widowed/Divorced/Separated	23371.7	40866.6	181	2	1.55	0.01	Yes	Yes
47741	136475	Female	80	Non-Hispanic White	High school graduate/GED or equivalent	Widowed/Divorced/Separated	23371.7	40866.6	181	2	1.55	0.09	Yes	Yes
47742	136475	Female	80	Non-Hispanic White	High school graduate/GED or equivalent	Widowed/Divorced/Separated	23371.7	40866.6	181	2	1.55	0.08	Yes	Yes
47743	136475	Female	80	Non-Hispanic White	High school graduate/GED or equivalent	Widowed/Divorced/Separated	23371.7	40866.6	181	2	1.55	0.04	Yes	Yes
47744	136475	Female	80	Non-Hispanic White	High school graduate/GED or equivalent	Widowed/Divorced/Separated	23371.7	40866.6	181	2	1.55	0.02	Yes	Yes
47745	136475	Female	80	Non-Hispanic White	High school graduate/GED or equivalent	Widowed/Divorced/Separated	23371.7	40866.6	181	2	1.55	0.05	Yes	Yes
47746	136475	Female	80	Non-Hispanic White	High school graduate/GED or equivalent	Widowed/Divorced/Separated	23371.7	40866.6	181	2	1.55	0.13	Yes	Yes
47747	136475	Female	80	Non-Hispanic White	High school graduate/GED or equivalent	Widowed/Divorced/Separated	23371.7	40866.6	181	2	1.55	0.94	Yes	Yes
47748	136475	Female	80	Non-Hispanic White	High school graduate/GED or equivalent	Widowed/Divorced/Separated	23371.7	40866.6	181	2	1.55	0.13	Yes	Yes
47749	136475	Female	80	Non-Hispanic White	High school graduate/GED or equivalent	Widowed/Divorced/Separated	23371.7	40866.6	181	2	1.55	0.1	Yes	Yes
47750	136475	Female	80	Non-Hispanic White	High school graduate/GED or equivalent	Widowed/Divorced/Separated	23371.7	40866.6	181	2	1.55	1.01	Yes	Yes
47751	136475	Female	80	Non-Hispanic White	High school graduate/GED or equivalent	Widowed/Divorced/Separated	23371.7	40866.6	181	2	1.55	0.24	Yes	Yes
47752	136475	Female	80	Non-Hispanic White	High school graduate/GED or equivalent	Widowed/Divorced/Separated	23371.7	40866.6	181	2	1.55	0.25	Yes	Yes
47753	136475	Female	80	Non-Hispanic White	High school graduate/GED or equivalent	Widowed/Divorced/Separated	23371.7	40866.6	181	2	1.55	0.29	Yes	Yes
47754	136475	Female	80	Non-Hispanic White	High school graduate/GED or equivalent	Widowed/Divorced/Separated	23371.7	40866.6	181	2	1.55	0.34	Yes	Yes
47755	136475	Female	80	Non-Hispanic White	High school graduate/GED or equivalent	Widowed/Divorced/Separated	23371.7	40866.6	181	2	1.55	1.67	Yes	Yes
47756	136475	Female	80	Non-Hispanic White	High school graduate/GED or equivalent	Widowed/Divorced/Separated	23371.7	40866.6	181	2	1.55	0.09	Yes	Yes
47757	136475	Female	80	Non-Hispanic White	High school graduate/GED or equivalent	Widowed/Divorced/Separated	23371.7	40866.6	181	2	1.55	0.02	Yes	Yes
47758	136476	Female	60	Mexican American	Less than 9th grade	Married/Living with partner	14449.4	20959.7	178	1	0	0.01	No	No
47759	136476	Female	60	Mexican American	Less than 9th grade	Married/Living with partner	14449.4	20959.7	178	1	0	0.77	No	No
47760	136476	Female	60	Mexican American	Less than 9th grade	Married/Living with partner	14449.4	20959.7	178	1	0	0.14	No	No
47761	136476	Female	60	Mexican American	Less than 9th grade	Married/Living with partner	14449.4	20959.7	178	1	0	0.55	No	No
47762	136476	Female	60	Mexican American	Less than 9th grade	Married/Living with partner	14449.4	20959.7	178	1	0	0.31	No	No
47763	136476	Female	60	Mexican American	Less than 9th grade	Married/Living with partner	14449.4	20959.7	178	1	0	0.48	No	No
47764	136476	Female	60	Mexican American	Less than 9th grade	Married/Living with partner	14449.4	20959.7	178	1	0	0	No	No
47765	136476	Female	60	Mexican American	Less than 9th grade	Married/Living with partner	14449.4	20959.7	178	1	0	0.78	No	No
47766	136477	Male	52	Non-Hispanic White	College graduate or above	Married/Living with partner	21019.3	28005.9	179	1	4.05	0.37	No	No
47767	136477	Male	52	Non-Hispanic White	College graduate or above	Married/Living with partner	21019.3	28005.9	179	1	4.05	0.13	No	No
47768	136477	Male	52	Non-Hispanic White	College graduate or above	Married/Living with partner	21019.3	28005.9	179	1	4.05	0.02	No	No
47769	136477	Male	52	Non-Hispanic White	College graduate or above	Married/Living with partner	21019.3	28005.9	179	1	4.05	5.34	No	No
47770	136477	Male	52	Non-Hispanic White	College graduate or above	Married/Living with partner	21019.3	28005.9	179	1	4.05	0.09	No	No
47771	136477	Male	52	Non-Hispanic White	College graduate or above	Married/Living with partner	21019.3	28005.9	179	1	4.05	0.05	No	No
47772	136477	Male	52	Non-Hispanic White	College graduate or above	Married/Living with partner	21019.3	28005.9	179	1	4.05	0.5	No	No
47773	136477	Male	52	Non-Hispanic White	College graduate or above	Married/Living with partner	21019.3	28005.9	179	1	4.05	0.01	No	No
47774	136477	Male	52	Non-Hispanic White	College graduate or above	Married/Living with partner	21019.3	28005.9	179	1	4.05	1.04	No	No
47775	136477	Male	52	Non-Hispanic White	College graduate or above	Married/Living with partner	21019.3	28005.9	179	1	4.05	1.49	No	No
47776	136477	Male	52	Non-Hispanic White	College graduate or above	Married/Living with partner	21019.3	28005.9	179	1	4.05	0.03	No	No
47777	136477	Male	52	Non-Hispanic White	College graduate or above	Married/Living with partner	21019.3	28005.9	179	1	4.05	0.19	No	No
47778	136477	Male	52	Non-Hispanic White	College graduate or above	Married/Living with partner	21019.3	28005.9	179	1	4.05	0.38	No	No
47779	136477	Male	52	Non-Hispanic White	College graduate or above	Married/Living with partner	21019.3	28005.9	179	1	4.05	0.26	No	No
47780	136477	Male	52	Non-Hispanic White	College graduate or above	Married/Living with partner	21019.3	28005.9	179	1	4.05	0.02	No	No
47781	136477	Male	52	Non-Hispanic White	College graduate or above	Married/Living with partner	21019.3	28005.9	179	1	4.05	0.2	No	No
47782	136477	Male	52	Non-Hispanic White	College graduate or above	Married/Living with partner	21019.3	28005.9	179	1	4.05	3.36	No	No
47783	136477	Male	52	Non-Hispanic White	College graduate or above	Married/Living with partner	21019.3	28005.9	179	1	4.05	1.73	No	No
47784	136477	Male	52	Non-Hispanic White	College graduate or above	Married/Living with partner	21019.3	28005.9	179	1	4.05	0.02	No	No
47785	136477	Male	52	Non-Hispanic White	College graduate or above	Married/Living with partner	21019.3	28005.9	179	1	4.05	0.02	No	No
47786	136477	Male	52	Non-Hispanic White	College graduate or above	Married/Living with partner	21019.3	28005.9	179	1	4.05	0.09	No	No
47787	136477	Male	52	Non-Hispanic White	College graduate or above	Married/Living with partner	21019.3	28005.9	179	1	4.05	0.49	No	No
47788	136477	Male	52	Non-Hispanic White	College graduate or above	Married/Living with partner	21019.3	28005.9	179	1	4.05	0.07	No	No
47789	136477	Male	52	Non-Hispanic White	College graduate or above	Married/Living with partner	21019.3	28005.9	179	1	4.05	0.89	No	No
47790	136477	Male	52	Non-Hispanic White	College graduate or above	Married/Living with partner	21019.3	28005.9	179	1	4.05	0	No	No
47791	136477	Male	52	Non-Hispanic White	College graduate or above	Married/Living with partner	21019.3	28005.9	179	1	4.05	0.49	No	No
47792	136477	Male	52	Non-Hispanic White	College graduate or above	Married/Living with partner	21019.3	28005.9	179	1	4.05	0.14	No	No
47793	136477	Male	52	Non-Hispanic White	College graduate or above	Married/Living with partner	21019.3	28005.9	179	1	4.05	0.02	No	No
47794	136477	Male	52	Non-Hispanic White	College graduate or above	Married/Living with partner	21019.3	28005.9	179	1	4.05	0.75	No	No
47795	136477	Male	52	Non-Hispanic White	College graduate or above	Married/Living with partner	21019.3	28005.9	179	1	4.05	1.49	No	No
47796	136477	Male	52	Non-Hispanic White	College graduate or above	Married/Living with partner	21019.3	28005.9	179	1	4.05	0.44	No	No
47797	136477	Male	52	Non-Hispanic White	College graduate or above	Married/Living with partner	21019.3	28005.9	179	1	4.05	0.1	No	No
47814	136487	Female	48	Non-Hispanic White	Some college or AA degree	Married/Living with partner	22560.5	31099	185	2	3.16	1.28	No	No
47815	136487	Female	48	Non-Hispanic White	Some college or AA degree	Married/Living with partner	22560.5	31099	185	2	3.16	0.03	No	No
47816	136487	Female	48	Non-Hispanic White	Some college or AA degree	Married/Living with partner	22560.5	31099	185	2	3.16	0.02	No	No
47817	136487	Female	48	Non-Hispanic White	Some college or AA degree	Married/Living with partner	22560.5	31099	185	2	3.16	0.02	No	No
47818	136487	Female	48	Non-Hispanic White	Some college or AA degree	Married/Living with partner	22560.5	31099	185	2	3.16	1.32	No	No
47819	136487	Female	48	Non-Hispanic White	Some college or AA degree	Married/Living with partner	22560.5	31099	185	2	3.16	0	No	No
47820	136487	Female	48	Non-Hispanic White	Some college or AA degree	Married/Living with partner	22560.5	31099	185	2	3.16	0	No	No
47821	136487	Female	48	Non-Hispanic White	Some college or AA degree	Married/Living with partner	22560.5	31099	185	2	3.16	0.07	No	No
47822	136487	Female	48	Non-Hispanic White	Some college or AA degree	Married/Living with partner	22560.5	31099	185	2	3.16	0	No	No
47823	136487	Female	48	Non-Hispanic White	Some college or AA degree	Married/Living with partner	22560.5	31099	185	2	3.16	0.88	No	No
47824	136487	Female	48	Non-Hispanic White	Some college or AA degree	Married/Living with partner	22560.5	31099	185	2	3.16	1.04	No	No
47825	136487	Female	48	Non-Hispanic White	Some college or AA degree	Married/Living with partner	22560.5	31099	185	2	3.16	0.12	No	No
47826	136487	Female	48	Non-Hispanic White	Some college or AA degree	Married/Living with partner	22560.5	31099	185	2	3.16	0.22	No	No
47827	136487	Female	48	Non-Hispanic White	Some college or AA degree	Married/Living with partner	22560.5	31099	185	2	3.16	0.02	No	No
47829	136489	Male	41	Non-Hispanic White	College graduate or above	Married/Living with partner	28372.8	33046.2	174	2	5	0.17	No	Yes
47830	136489	Male	41	Non-Hispanic White	College graduate or above	Married/Living with partner	28372.8	33046.2	174	2	5	0.4	No	Yes
47831	136489	Male	41	Non-Hispanic White	College graduate or above	Married/Living with partner	28372.8	33046.2	174	2	5	0.81	No	Yes
47832	136489	Male	41	Non-Hispanic White	College graduate or above	Married/Living with partner	28372.8	33046.2	174	2	5	0.14	No	Yes
47833	136489	Male	41	Non-Hispanic White	College graduate or above	Married/Living with partner	28372.8	33046.2	174	2	5	1.33	No	Yes
47834	136489	Male	41	Non-Hispanic White	College graduate or above	Married/Living with partner	28372.8	33046.2	174	2	5	0.04	No	Yes
47835	136489	Male	41	Non-Hispanic White	College graduate or above	Married/Living with partner	28372.8	33046.2	174	2	5	0.1	No	Yes
47836	136489	Male	41	Non-Hispanic White	College graduate or above	Married/Living with partner	28372.8	33046.2	174	2	5	0.04	No	Yes
47837	136489	Male	41	Non-Hispanic White	College graduate or above	Married/Living with partner	28372.8	33046.2	174	2	5	0.07	No	Yes
47838	136489	Male	41	Non-Hispanic White	College graduate or above	Married/Living with partner	28372.8	33046.2	174	2	5	8.96	No	Yes
47839	136489	Male	41	Non-Hispanic White	College graduate or above	Married/Living with partner	28372.8	33046.2	174	2	5	0.21	No	Yes
47840	136490	Male	61	Non-Hispanic White	College graduate or above	Married/Living with partner	19682.7	18766.3	179	1	5	0.15	No	Yes
47841	136490	Male	61	Non-Hispanic White	College graduate or above	Married/Living with partner	19682.7	18766.3	179	1	5	0.12	No	Yes
47842	136490	Male	61	Non-Hispanic White	College graduate or above	Married/Living with partner	19682.7	18766.3	179	1	5	1.5	No	Yes
47843	136490	Male	61	Non-Hispanic White	College graduate or above	Married/Living with partner	19682.7	18766.3	179	1	5	0.25	No	Yes
47844	136490	Male	61	Non-Hispanic White	College graduate or above	Married/Living with partner	19682.7	18766.3	179	1	5	0.31	No	Yes
47845	136490	Male	61	Non-Hispanic White	College graduate or above	Married/Living with partner	19682.7	18766.3	179	1	5	0.29	No	Yes
47846	136490	Male	61	Non-Hispanic White	College graduate or above	Married/Living with partner	19682.7	18766.3	179	1	5	0.03	No	Yes
47847	136490	Male	61	Non-Hispanic White	College graduate or above	Married/Living with partner	19682.7	18766.3	179	1	5	0.02	No	Yes
47848	136490	Male	61	Non-Hispanic White	College graduate or above	Married/Living with partner	19682.7	18766.3	179	1	5	0.61	No	Yes
47849	136490	Male	61	Non-Hispanic White	College graduate or above	Married/Living with partner	19682.7	18766.3	179	1	5	2.35	No	Yes
47850	136490	Male	61	Non-Hispanic White	College graduate or above	Married/Living with partner	19682.7	18766.3	179	1	5	0.03	No	Yes
47851	136490	Male	61	Non-Hispanic White	College graduate or above	Married/Living with partner	19682.7	18766.3	179	1	5	0.08	No	Yes
47852	136490	Male	61	Non-Hispanic White	College graduate or above	Married/Living with partner	19682.7	18766.3	179	1	5	1.86	No	Yes
47853	136490	Male	61	Non-Hispanic White	College graduate or above	Married/Living with partner	19682.7	18766.3	179	1	5	1.14	No	Yes
47859	136496	Female	57	Other Race - Including Multi-Racial	College graduate or above	Married/Living with partner	26147.2	32669	174	2	5	0.03	Yes	No
47860	136496	Female	57	Other Race - Including Multi-Racial	College graduate or above	Married/Living with partner	26147.2	32669	174	2	5	3.08	Yes	No
47861	136496	Female	57	Other Race - Including Multi-Racial	College graduate or above	Married/Living with partner	26147.2	32669	174	2	5	0.03	Yes	No
47862	136496	Female	57	Other Race - Including Multi-Racial	College graduate or above	Married/Living with partner	26147.2	32669	174	2	5	0.13	Yes	No
47863	136496	Female	57	Other Race - Including Multi-Racial	College graduate or above	Married/Living with partner	26147.2	32669	174	2	5	0.06	Yes	No
47864	136496	Female	57	Other Race - Including Multi-Racial	College graduate or above	Married/Living with partner	26147.2	32669	174	2	5	0.59	Yes	No
47865	136496	Female	57	Other Race - Including Multi-Racial	College graduate or above	Married/Living with partner	26147.2	32669	174	2	5	0.05	Yes	No
47866	136496	Female	57	Other Race - Including Multi-Racial	College graduate or above	Married/Living with partner	26147.2	32669	174	2	5	0.1	Yes	No
47867	136496	Female	57	Other Race - Including Multi-Racial	College graduate or above	Married/Living with partner	26147.2	32669	174	2	5	0.13	Yes	No
47868	136496	Female	57	Other Race - Including Multi-Racial	College graduate or above	Married/Living with partner	26147.2	32669	174	2	5	0.32	Yes	No
47869	136496	Female	57	Other Race - Including Multi-Racial	College graduate or above	Married/Living with partner	26147.2	32669	174	2	5	0.1	Yes	No
47870	136496	Female	57	Other Race - Including Multi-Racial	College graduate or above	Married/Living with partner	26147.2	32669	174	2	5	5.83	Yes	No
47871	136496	Female	57	Other Race - Including Multi-Racial	College graduate or above	Married/Living with partner	26147.2	32669	174	2	5	0.22	Yes	No
47872	136496	Female	57	Other Race - Including Multi-Racial	College graduate or above	Married/Living with partner	26147.2	32669	174	2	5	0.15	Yes	No
47873	136496	Female	57	Other Race - Including Multi-Racial	College graduate or above	Married/Living with partner	26147.2	32669	174	2	5	0.57	Yes	No
47874	136496	Female	57	Other Race - Including Multi-Racial	College graduate or above	Married/Living with partner	26147.2	32669	174	2	5	1.42	Yes	No
47875	136496	Female	57	Other Race - Including Multi-Racial	College graduate or above	Married/Living with partner	26147.2	32669	174	2	5	0.06	Yes	No
47876	136496	Female	57	Other Race - Including Multi-Racial	College graduate or above	Married/Living with partner	26147.2	32669	174	2	5	0.03	Yes	No
47877	136496	Female	57	Other Race - Including Multi-Racial	College graduate or above	Married/Living with partner	26147.2	32669	174	2	5	0.13	Yes	No
47878	136496	Female	57	Other Race - Including Multi-Racial	College graduate or above	Married/Living with partner	26147.2	32669	174	2	5	0.12	Yes	No
47879	136496	Female	57	Other Race - Including Multi-Racial	College graduate or above	Married/Living with partner	26147.2	32669	174	2	5	0.06	Yes	No
47880	136496	Female	57	Other Race - Including Multi-Racial	College graduate or above	Married/Living with partner	26147.2	32669	174	2	5	0.13	Yes	No
47881	136496	Female	57	Other Race - Including Multi-Racial	College graduate or above	Married/Living with partner	26147.2	32669	174	2	5	0.21	Yes	No
47882	136496	Female	57	Other Race - Including Multi-Racial	College graduate or above	Married/Living with partner	26147.2	32669	174	2	5	0	Yes	No
47900	136502	Male	23	Mexican American	High school graduate/GED or equivalent	Never married	20330.9	31119.9	173	1	0.55	0.08	No	Yes
47901	136502	Male	23	Mexican American	High school graduate/GED or equivalent	Never married	20330.9	31119.9	173	1	0.55	0.35	No	Yes
47902	136502	Male	23	Mexican American	High school graduate/GED or equivalent	Never married	20330.9	31119.9	173	1	0.55	1.03	No	Yes
47903	136502	Male	23	Mexican American	High school graduate/GED or equivalent	Never married	20330.9	31119.9	173	1	0.55	8.34	No	Yes
47904	136502	Male	23	Mexican American	High school graduate/GED or equivalent	Never married	20330.9	31119.9	173	1	0.55	0.04	No	Yes
47905	136502	Male	23	Mexican American	High school graduate/GED or equivalent	Never married	20330.9	31119.9	173	1	0.55	0.09	No	Yes
47906	136502	Male	23	Mexican American	High school graduate/GED or equivalent	Never married	20330.9	31119.9	173	1	0.55	0.08	No	Yes
47907	136502	Male	23	Mexican American	High school graduate/GED or equivalent	Never married	20330.9	31119.9	173	1	0.55	0.12	No	Yes
47908	136502	Male	23	Mexican American	High school graduate/GED or equivalent	Never married	20330.9	31119.9	173	1	0.55	2.53	No	Yes
47914	136508	Female	62	Other Race - Including Multi-Racial	College graduate or above	Married/Living with partner	15692.8	18626.3	179	2	5	0	Yes	No
47915	136508	Female	62	Other Race - Including Multi-Racial	College graduate or above	Married/Living with partner	15692.8	18626.3	179	2	5	0.1	Yes	No
47916	136508	Female	62	Other Race - Including Multi-Racial	College graduate or above	Married/Living with partner	15692.8	18626.3	179	2	5	0.14	Yes	No
47917	136508	Female	62	Other Race - Including Multi-Racial	College graduate or above	Married/Living with partner	15692.8	18626.3	179	2	5	2.23	Yes	No
47918	136508	Female	62	Other Race - Including Multi-Racial	College graduate or above	Married/Living with partner	15692.8	18626.3	179	2	5	0.5	Yes	No
47919	136508	Female	62	Other Race - Including Multi-Racial	College graduate or above	Married/Living with partner	15692.8	18626.3	179	2	5	0	Yes	No
47920	136508	Female	62	Other Race - Including Multi-Racial	College graduate or above	Married/Living with partner	15692.8	18626.3	179	2	5	0	Yes	No
47921	136508	Female	62	Other Race - Including Multi-Racial	College graduate or above	Married/Living with partner	15692.8	18626.3	179	2	5	0.2	Yes	No
47922	136508	Female	62	Other Race - Including Multi-Racial	College graduate or above	Married/Living with partner	15692.8	18626.3	179	2	5	0.02	Yes	No
47923	136508	Female	62	Other Race - Including Multi-Racial	College graduate or above	Married/Living with partner	15692.8	18626.3	179	2	5	0	Yes	No
47924	136508	Female	62	Other Race - Including Multi-Racial	College graduate or above	Married/Living with partner	15692.8	18626.3	179	2	5	0.13	Yes	No
47925	136508	Female	62	Other Race - Including Multi-Racial	College graduate or above	Married/Living with partner	15692.8	18626.3	179	2	5	0.13	Yes	No
47926	136508	Female	62	Other Race - Including Multi-Racial	College graduate or above	Married/Living with partner	15692.8	18626.3	179	2	5	0.67	Yes	No
47927	136508	Female	62	Other Race - Including Multi-Racial	College graduate or above	Married/Living with partner	15692.8	18626.3	179	2	5	0.04	Yes	No
47928	136509	Female	28	Non-Hispanic White	Some college or AA degree	Married/Living with partner	30697.7	44705.4	173	1	1	0.72	No	No
47929	136509	Female	28	Non-Hispanic White	Some college or AA degree	Married/Living with partner	30697.7	44705.4	173	1	1	0.06	No	No
47930	136509	Female	28	Non-Hispanic White	Some college or AA degree	Married/Living with partner	30697.7	44705.4	173	1	1	2.08	No	No
47931	136509	Female	28	Non-Hispanic White	Some college or AA degree	Married/Living with partner	30697.7	44705.4	173	1	1	0.14	No	No
47932	136509	Female	28	Non-Hispanic White	Some college or AA degree	Married/Living with partner	30697.7	44705.4	173	1	1	4.59	No	No
47933	136509	Female	28	Non-Hispanic White	Some college or AA degree	Married/Living with partner	30697.7	44705.4	173	1	1	0.2	No	No
47934	136509	Female	28	Non-Hispanic White	Some college or AA degree	Married/Living with partner	30697.7	44705.4	173	1	1	0.68	No	No
47935	136509	Female	28	Non-Hispanic White	Some college or AA degree	Married/Living with partner	30697.7	44705.4	173	1	1	1.89	No	No
47936	136509	Female	28	Non-Hispanic White	Some college or AA degree	Married/Living with partner	30697.7	44705.4	173	1	1	0.35	No	No
47937	136510	Female	36	Non-Hispanic Black	College graduate or above	Married/Living with partner	26375.6	32076.2	187	2	3.11	0.79	No	No
47938	136510	Female	36	Non-Hispanic Black	College graduate or above	Married/Living with partner	26375.6	32076.2	187	2	1.85	0.81	No	No
47939	136510	Female	36	Non-Hispanic Black	College graduate or above	Married/Living with partner	26375.6	32076.2	187	2	5	0.35	No	No
47940	136510	Female	36	Non-Hispanic Black	College graduate or above	Married/Living with partner	26375.6	32076.2	187	2	5	0.05	No	No
47941	136510	Female	36	Non-Hispanic Black	College graduate or above	Married/Living with partner	26375.6	32076.2	187	2	0.7	0	No	No
47942	136510	Female	36	Non-Hispanic Black	College graduate or above	Married/Living with partner	26375.6	32076.2	187	2	0.74	0	No	No
47961	136516	Female	71	Non-Hispanic White	College graduate or above	Never married	11494.5	12365.3	174	2	5	0.31	No	No
47962	136516	Female	71	Non-Hispanic White	College graduate or above	Never married	11494.5	12365.3	174	2	5	1.04	No	No
47963	136516	Female	71	Non-Hispanic White	College graduate or above	Never married	11494.5	12365.3	174	2	3.27	0	No	No
47964	136516	Female	71	Non-Hispanic White	College graduate or above	Never married	11494.5	12365.3	174	2	4.04	0.53	No	No
47965	136516	Female	71	Non-Hispanic White	College graduate or above	Never married	11494.5	12365.3	174	2	5	0.1	No	No
47966	136516	Female	71	Non-Hispanic White	College graduate or above	Never married	11494.5	12365.3	174	2	5	0.07	No	No
47967	136516	Female	71	Non-Hispanic White	College graduate or above	Never married	11494.5	12365.3	174	2	5	0.08	No	No
47968	136516	Female	71	Non-Hispanic White	College graduate or above	Never married	11494.5	12365.3	174	2	2.09	0	No	No
47969	136516	Female	71	Non-Hispanic White	College graduate or above	Never married	11494.5	12365.3	174	2	5	0.7	No	No
47970	136516	Female	71	Non-Hispanic White	College graduate or above	Never married	11494.5	12365.3	174	2	4.6	0.04	No	No
47971	136516	Female	71	Non-Hispanic White	College graduate or above	Never married	11494.5	12365.3	174	2	4.92	0.03	No	No
47972	136516	Female	71	Non-Hispanic White	College graduate or above	Never married	11494.5	12365.3	174	2	5	0.68	No	No
47973	136516	Female	71	Non-Hispanic White	College graduate or above	Never married	11494.5	12365.3	174	2	3.76	0.1	No	No
47974	136516	Female	71	Non-Hispanic White	College graduate or above	Never married	11494.5	12365.3	174	2	5	0.05	No	No
47975	136516	Female	71	Non-Hispanic White	College graduate or above	Never married	11494.5	12365.3	174	2	4.34	0.86	No	No
47976	136516	Female	71	Non-Hispanic White	College graduate or above	Never married	11494.5	12365.3	174	2	2.48	0.06	No	No
47977	136516	Female	71	Non-Hispanic White	College graduate or above	Never married	11494.5	12365.3	174	2	3.28	2.21	No	No
47978	136516	Female	71	Non-Hispanic White	College graduate or above	Never married	11494.5	12365.3	174	2	3.76	0.06	No	No
47979	136516	Female	71	Non-Hispanic White	College graduate or above	Never married	11494.5	12365.3	174	2	5	1.33	No	No
47980	136516	Female	71	Non-Hispanic White	College graduate or above	Never married	11494.5	12365.3	174	2	5	0.26	No	No
47981	136516	Female	71	Non-Hispanic White	College graduate or above	Never married	11494.5	12365.3	174	2	5	0.26	No	No
48004	136521	Male	41	Non-Hispanic White	High school graduate/GED or equivalent	Widowed/Divorced/Separated	45464.2	53067.4	186	1	0.7	0.22	No	Yes
48005	136521	Male	41	Non-Hispanic White	High school graduate/GED or equivalent	Widowed/Divorced/Separated	45464.2	53067.4	186	1	0.7	0.01	No	Yes
48006	136521	Male	41	Non-Hispanic White	High school graduate/GED or equivalent	Widowed/Divorced/Separated	45464.2	53067.4	186	1	0.7	1.06	No	Yes
48007	136521	Male	41	Non-Hispanic White	High school graduate/GED or equivalent	Widowed/Divorced/Separated	45464.2	53067.4	186	1	0.7	0.33	No	Yes
48008	136521	Male	41	Non-Hispanic White	High school graduate/GED or equivalent	Widowed/Divorced/Separated	45464.2	53067.4	186	1	0.7	0.02	No	Yes
48009	136521	Male	41	Non-Hispanic White	High school graduate/GED or equivalent	Widowed/Divorced/Separated	45464.2	53067.4	186	1	0.7	0.07	No	Yes
48010	136521	Male	41	Non-Hispanic White	High school graduate/GED or equivalent	Widowed/Divorced/Separated	45464.2	53067.4	186	1	0.7	0.65	No	Yes
48011	136521	Male	41	Non-Hispanic White	High school graduate/GED or equivalent	Widowed/Divorced/Separated	45464.2	53067.4	186	1	0.7	0.7	No	Yes
48012	136521	Male	41	Non-Hispanic White	High school graduate/GED or equivalent	Widowed/Divorced/Separated	45464.2	53067.4	186	1	0.7	0.05	No	Yes
48013	136521	Male	41	Non-Hispanic White	High school graduate/GED or equivalent	Widowed/Divorced/Separated	45464.2	53067.4	186	1	0.7	0.5	No	Yes
48014	136521	Male	41	Non-Hispanic White	High school graduate/GED or equivalent	Widowed/Divorced/Separated	45464.2	53067.4	186	1	0.7	0.29	No	Yes
48015	136521	Male	41	Non-Hispanic White	High school graduate/GED or equivalent	Widowed/Divorced/Separated	45464.2	53067.4	186	1	0.7	0.16	No	Yes
48016	136521	Male	41	Non-Hispanic White	High school graduate/GED or equivalent	Widowed/Divorced/Separated	45464.2	53067.4	186	1	0.7	0	No	Yes
48017	136521	Male	41	Non-Hispanic White	High school graduate/GED or equivalent	Widowed/Divorced/Separated	45464.2	53067.4	186	1	0.7	0	No	Yes
48018	136521	Male	41	Non-Hispanic White	High school graduate/GED or equivalent	Widowed/Divorced/Separated	45464.2	53067.4	186	1	0.7	0	No	Yes
48019	136521	Male	41	Non-Hispanic White	High school graduate/GED or equivalent	Widowed/Divorced/Separated	45464.2	53067.4	186	1	0.7	1.07	No	Yes
48020	136521	Male	41	Non-Hispanic White	High school graduate/GED or equivalent	Widowed/Divorced/Separated	45464.2	53067.4	186	1	0.7	0.2	No	Yes
48021	136521	Male	41	Non-Hispanic White	High school graduate/GED or equivalent	Widowed/Divorced/Separated	45464.2	53067.4	186	1	0.7	7.5	No	Yes
48022	136521	Male	41	Non-Hispanic White	High school graduate/GED or equivalent	Widowed/Divorced/Separated	45464.2	53067.4	186	1	0.7	0.22	No	Yes
48023	136521	Male	41	Non-Hispanic White	High school graduate/GED or equivalent	Widowed/Divorced/Separated	45464.2	53067.4	186	1	0.7	0.04	No	Yes
48024	136521	Male	41	Non-Hispanic White	High school graduate/GED or equivalent	Widowed/Divorced/Separated	45464.2	53067.4	186	1	0.7	0.02	No	Yes
48025	136521	Male	41	Non-Hispanic White	High school graduate/GED or equivalent	Widowed/Divorced/Separated	45464.2	53067.4	186	1	0.7	0.04	No	Yes
48026	136521	Male	41	Non-Hispanic White	High school graduate/GED or equivalent	Widowed/Divorced/Separated	45464.2	53067.4	186	1	0.7	0.93	No	Yes
48027	136521	Male	41	Non-Hispanic White	High school graduate/GED or equivalent	Widowed/Divorced/Separated	45464.2	53067.4	186	1	0.7	0.02	No	Yes
48028	136521	Male	41	Non-Hispanic White	High school graduate/GED or equivalent	Widowed/Divorced/Separated	45464.2	53067.4	186	1	0.7	1.05	No	Yes
48029	136521	Male	41	Non-Hispanic White	High school graduate/GED or equivalent	Widowed/Divorced/Separated	45464.2	53067.4	186	1	0.7	0.27	No	Yes
48030	136521	Male	41	Non-Hispanic White	High school graduate/GED or equivalent	Widowed/Divorced/Separated	45464.2	53067.4	186	1	0.7	0.89	No	Yes
48031	136522	Female	20	Non-Hispanic White	Some college or AA degree	Never married	55823.7	64541.7	186	2	0.07	0.01	No	No
48032	136522	Female	20	Non-Hispanic White	Some college or AA degree	Never married	55823.7	64541.7	186	2	0.07	0.03	No	No
48033	136522	Female	20	Non-Hispanic White	Some college or AA degree	Never married	55823.7	64541.7	186	2	0.07	0.03	No	No
48034	136522	Female	20	Non-Hispanic White	Some college or AA degree	Never married	55823.7	64541.7	186	2	0.07	0.18	No	No
48035	136522	Female	20	Non-Hispanic White	Some college or AA degree	Never married	55823.7	64541.7	186	2	0.07	0.11	No	No
48036	136522	Female	20	Non-Hispanic White	Some college or AA degree	Never married	55823.7	64541.7	186	2	0.07	0.36	No	No
48037	136522	Female	20	Non-Hispanic White	Some college or AA degree	Never married	55823.7	64541.7	186	2	0.07	0.01	No	No
48038	136522	Female	20	Non-Hispanic White	Some college or AA degree	Never married	55823.7	64541.7	186	2	0.07	0.17	No	No
48039	136522	Female	20	Non-Hispanic White	Some college or AA degree	Never married	55823.7	64541.7	186	2	0.07	0.34	No	No
48040	136522	Female	20	Non-Hispanic White	Some college or AA degree	Never married	55823.7	64541.7	186	2	0.07	1.01	No	No
48041	136522	Female	20	Non-Hispanic White	Some college or AA degree	Never married	55823.7	64541.7	186	2	0.07	0.04	No	No
48042	136522	Female	20	Non-Hispanic White	Some college or AA degree	Never married	55823.7	64541.7	186	2	0.07	0.01	No	No
48043	136522	Female	20	Non-Hispanic White	Some college or AA degree	Never married	55823.7	64541.7	186	2	0.07	1.04	No	No
48044	136522	Female	20	Non-Hispanic White	Some college or AA degree	Never married	55823.7	64541.7	186	2	0.07	1.38	No	No
48045	136522	Female	20	Non-Hispanic White	Some college or AA degree	Never married	55823.7	64541.7	186	2	0.07	0.04	No	No
48046	136522	Female	20	Non-Hispanic White	Some college or AA degree	Never married	55823.7	64541.7	186	2	0.07	0.37	No	No
48047	136522	Female	20	Non-Hispanic White	Some college or AA degree	Never married	55823.7	64541.7	186	2	0.07	0.09	No	No
48048	136523	Female	63	Mexican American	College graduate or above	Married/Living with partner	13227.3	14958.7	173	1	4.92	2.08	No	No
48049	136523	Female	63	Mexican American	College graduate or above	Married/Living with partner	13227.3	14958.7	173	1	5	1.01	No	No
48050	136523	Female	63	Mexican American	College graduate or above	Married/Living with partner	13227.3	14958.7	173	1	3.96	0.58	No	No
48051	136523	Female	63	Mexican American	College graduate or above	Married/Living with partner	13227.3	14958.7	173	1	0	0	No	No
48052	136523	Female	63	Mexican American	College graduate or above	Married/Living with partner	13227.3	14958.7	173	1	0	0	No	No
48053	136523	Female	63	Mexican American	College graduate or above	Married/Living with partner	13227.3	14958.7	173	1	5	0.05	No	No
48054	136523	Female	63	Mexican American	College graduate or above	Married/Living with partner	13227.3	14958.7	173	1	5	0.1	No	No
48055	136523	Female	63	Mexican American	College graduate or above	Married/Living with partner	13227.3	14958.7	173	1	1.71	0.19	No	No
48056	136523	Female	63	Mexican American	College graduate or above	Married/Living with partner	13227.3	14958.7	173	1	5	0.05	No	No
48057	136523	Female	63	Mexican American	College graduate or above	Married/Living with partner	13227.3	14958.7	173	1	5	0.14	No	No
48058	136523	Female	63	Mexican American	College graduate or above	Married/Living with partner	13227.3	14958.7	173	1	5	0.05	No	No
48059	136523	Female	63	Mexican American	College graduate or above	Married/Living with partner	13227.3	14958.7	173	1	3.09	0	No	No
48060	136523	Female	63	Mexican American	College graduate or above	Married/Living with partner	13227.3	14958.7	173	1	1.97	0.02	No	No
48061	136523	Female	63	Mexican American	College graduate or above	Married/Living with partner	13227.3	14958.7	173	1	0	0	No	No
48062	136523	Female	63	Mexican American	College graduate or above	Married/Living with partner	13227.3	14958.7	173	1	5	0.82	No	No
48063	136523	Female	63	Mexican American	College graduate or above	Married/Living with partner	13227.3	14958.7	173	1	2.79	0.7	No	No
48064	136523	Female	63	Mexican American	College graduate or above	Married/Living with partner	13227.3	14958.7	173	1	5	0.06	No	No
48065	136523	Female	63	Mexican American	College graduate or above	Married/Living with partner	13227.3	14958.7	173	1	5	0.1	No	No
48066	136523	Female	63	Mexican American	College graduate or above	Married/Living with partner	13227.3	14958.7	173	1	3.97	2.82	No	No
48068	136525	Male	63	Other Race - Including Multi-Racial	9-11th grade (Includes 12th grade with no diploma)	Married/Living with partner	27217.6	37266.4	183	1	3.99	0.45	No	No
48069	136525	Male	63	Other Race - Including Multi-Racial	9-11th grade (Includes 12th grade with no diploma)	Married/Living with partner	27217.6	37266.4	183	1	3.99	0	No	No
48070	136525	Male	63	Other Race - Including Multi-Racial	9-11th grade (Includes 12th grade with no diploma)	Married/Living with partner	27217.6	37266.4	183	1	3.99	0	No	No
48071	136525	Male	63	Other Race - Including Multi-Racial	9-11th grade (Includes 12th grade with no diploma)	Married/Living with partner	27217.6	37266.4	183	1	3.99	3.66	No	No
48072	136525	Male	63	Other Race - Including Multi-Racial	9-11th grade (Includes 12th grade with no diploma)	Married/Living with partner	27217.6	37266.4	183	1	3.99	1.85	No	No
48073	136525	Male	63	Other Race - Including Multi-Racial	9-11th grade (Includes 12th grade with no diploma)	Married/Living with partner	27217.6	37266.4	183	1	3.99	0.31	No	No
48074	136525	Male	63	Other Race - Including Multi-Racial	9-11th grade (Includes 12th grade with no diploma)	Married/Living with partner	27217.6	37266.4	183	1	3.99	0.1	No	No
48075	136525	Male	63	Other Race - Including Multi-Racial	9-11th grade (Includes 12th grade with no diploma)	Married/Living with partner	27217.6	37266.4	183	1	3.99	0.19	No	No
48076	136525	Male	63	Other Race - Including Multi-Racial	9-11th grade (Includes 12th grade with no diploma)	Married/Living with partner	27217.6	37266.4	183	1	3.99	0	No	No
48077	136525	Male	63	Other Race - Including Multi-Racial	9-11th grade (Includes 12th grade with no diploma)	Married/Living with partner	27217.6	37266.4	183	1	3.99	0.31	No	No
48078	136525	Male	63	Other Race - Including Multi-Racial	9-11th grade (Includes 12th grade with no diploma)	Married/Living with partner	27217.6	37266.4	183	1	3.99	0	No	No
48079	136525	Male	63	Other Race - Including Multi-Racial	9-11th grade (Includes 12th grade with no diploma)	Married/Living with partner	27217.6	37266.4	183	1	3.99	3.57	No	No
48080	136525	Male	63	Other Race - Including Multi-Racial	9-11th grade (Includes 12th grade with no diploma)	Married/Living with partner	27217.6	37266.4	183	1	3.99	0.19	No	No
48081	136525	Male	63	Other Race - Including Multi-Racial	9-11th grade (Includes 12th grade with no diploma)	Married/Living with partner	27217.6	37266.4	183	1	3.99	0.31	No	No
48082	136525	Male	63	Other Race - Including Multi-Racial	9-11th grade (Includes 12th grade with no diploma)	Married/Living with partner	27217.6	37266.4	183	1	3.99	10.21	No	No
48083	136525	Male	63	Other Race - Including Multi-Racial	9-11th grade (Includes 12th grade with no diploma)	Married/Living with partner	27217.6	37266.4	183	1	3.99	0.68	No	No
48084	136525	Male	63	Other Race - Including Multi-Racial	9-11th grade (Includes 12th grade with no diploma)	Married/Living with partner	27217.6	37266.4	183	1	3.99	0.1	No	No
48086	136527	Female	71	Non-Hispanic White	Some college or AA degree	Married/Living with partner	37205.7	50151.2	184	1	2.03	0.3	No	No
48087	136527	Female	71	Non-Hispanic White	Some college or AA degree	Married/Living with partner	37205.7	50151.2	184	1	2.03	0.13	No	No
48088	136527	Female	71	Non-Hispanic White	Some college or AA degree	Married/Living with partner	37205.7	50151.2	184	1	2.03	0.02	No	No
48089	136527	Female	71	Non-Hispanic White	Some college or AA degree	Married/Living with partner	37205.7	50151.2	184	1	2.03	0	No	No
48090	136527	Female	71	Non-Hispanic White	Some college or AA degree	Married/Living with partner	37205.7	50151.2	184	1	2.03	0.12	No	No
48091	136527	Female	71	Non-Hispanic White	Some college or AA degree	Married/Living with partner	37205.7	50151.2	184	1	2.03	3.62	No	No
48092	136527	Female	71	Non-Hispanic White	Some college or AA degree	Married/Living with partner	37205.7	50151.2	184	1	2.03	0.37	No	No
48093	136527	Female	71	Non-Hispanic White	Some college or AA degree	Married/Living with partner	37205.7	50151.2	184	1	2.03	0.9	No	No
48094	136527	Female	71	Non-Hispanic White	Some college or AA degree	Married/Living with partner	37205.7	50151.2	184	1	2.03	0.07	No	No
48095	136527	Female	71	Non-Hispanic White	Some college or AA degree	Married/Living with partner	37205.7	50151.2	184	1	2.03	0.29	No	No
48096	136528	Male	23	Non-Hispanic White	Some college or AA degree	Married/Living with partner	92954.7	103767	178	1	5	0.44	No	No
48097	136528	Male	23	Non-Hispanic White	Some college or AA degree	Married/Living with partner	92954.7	103767	178	1	5	0	No	No
48098	136528	Male	23	Non-Hispanic White	Some college or AA degree	Married/Living with partner	92954.7	103767	178	1	5	5.21	No	No
48099	136528	Male	23	Non-Hispanic White	Some college or AA degree	Married/Living with partner	92954.7	103767	178	1	5	4.28	No	No
48100	136528	Male	23	Non-Hispanic White	Some college or AA degree	Married/Living with partner	92954.7	103767	178	1	5	0	No	No
48101	136528	Male	23	Non-Hispanic White	Some college or AA degree	Married/Living with partner	92954.7	103767	178	1	5	0	No	No
48102	136528	Male	23	Non-Hispanic White	Some college or AA degree	Married/Living with partner	92954.7	103767	178	1	5	0.17	No	No
48103	136528	Male	23	Non-Hispanic White	Some college or AA degree	Married/Living with partner	92954.7	103767	178	1	5	0.32	No	No
48104	136528	Male	23	Non-Hispanic White	Some college or AA degree	Married/Living with partner	92954.7	103767	178	1	5	0.28	No	No
48105	136528	Male	23	Non-Hispanic White	Some college or AA degree	Married/Living with partner	92954.7	103767	178	1	5	0.04	No	No
48107	136530	Male	40	Non-Hispanic White	College graduate or above	Married/Living with partner	36744.9	44446.1	175	2	5	0.36	No	No
48108	136530	Male	40	Non-Hispanic White	College graduate or above	Married/Living with partner	36744.9	44446.1	175	2	5	0.2	No	No
48109	136530	Male	40	Non-Hispanic White	College graduate or above	Married/Living with partner	36744.9	44446.1	175	2	5	1.74	No	No
48110	136530	Male	40	Non-Hispanic White	College graduate or above	Married/Living with partner	36744.9	44446.1	175	2	5	0.86	No	No
48111	136530	Male	40	Non-Hispanic White	College graduate or above	Married/Living with partner	36744.9	44446.1	175	2	5	0.05	No	No
48112	136530	Male	40	Non-Hispanic White	College graduate or above	Married/Living with partner	36744.9	44446.1	175	2	5	0.07	No	No
48113	136530	Male	40	Non-Hispanic White	College graduate or above	Married/Living with partner	36744.9	44446.1	175	2	5	2.51	No	No
48114	136530	Male	40	Non-Hispanic White	College graduate or above	Married/Living with partner	36744.9	44446.1	175	2	5	0.14	No	No
48115	136530	Male	40	Non-Hispanic White	College graduate or above	Married/Living with partner	36744.9	44446.1	175	2	5	0.08	No	No
48116	136530	Male	40	Non-Hispanic White	College graduate or above	Married/Living with partner	36744.9	44446.1	175	2	5	0.24	No	No
48117	136530	Male	40	Non-Hispanic White	College graduate or above	Married/Living with partner	36744.9	44446.1	175	2	5	1.06	No	No
48118	136530	Male	40	Non-Hispanic White	College graduate or above	Married/Living with partner	36744.9	44446.1	175	2	5	0.08	No	No
48136	136535	Male	63	Non-Hispanic White	College graduate or above	Widowed/Divorced/Separated	23142	25653.6	174	2	5	1.15	No	No
48137	136535	Male	63	Non-Hispanic White	College graduate or above	Widowed/Divorced/Separated	23142	25653.6	174	2	5	2.85	No	No
48138	136535	Male	63	Non-Hispanic White	College graduate or above	Widowed/Divorced/Separated	23142	25653.6	174	2	5	0.08	No	No
48139	136535	Male	63	Non-Hispanic White	College graduate or above	Widowed/Divorced/Separated	23142	25653.6	174	2	5	0.62	No	No
48140	136535	Male	63	Non-Hispanic White	College graduate or above	Widowed/Divorced/Separated	23142	25653.6	174	2	5	0.44	No	No
48141	136535	Male	63	Non-Hispanic White	College graduate or above	Widowed/Divorced/Separated	23142	25653.6	174	2	5	0.2	No	No
48142	136535	Male	63	Non-Hispanic White	College graduate or above	Widowed/Divorced/Separated	23142	25653.6	174	2	5	1.72	No	No
48143	136535	Male	63	Non-Hispanic White	College graduate or above	Widowed/Divorced/Separated	23142	25653.6	174	2	5	0.53	No	No
48144	136535	Male	63	Non-Hispanic White	College graduate or above	Widowed/Divorced/Separated	23142	25653.6	174	2	5	0.02	No	No
48145	136535	Male	63	Non-Hispanic White	College graduate or above	Widowed/Divorced/Separated	23142	25653.6	174	2	5	0.62	No	No
48146	136535	Male	63	Non-Hispanic White	College graduate or above	Widowed/Divorced/Separated	23142	25653.6	174	2	5	0	No	No
48147	136535	Male	63	Non-Hispanic White	College graduate or above	Widowed/Divorced/Separated	23142	25653.6	174	2	5	0.36	No	No
48148	136535	Male	63	Non-Hispanic White	College graduate or above	Widowed/Divorced/Separated	23142	25653.6	174	2	5	2.08	No	No
48149	136536	Female	55	Other Hispanic	College graduate or above	Married/Living with partner	53058.4	71245.3	176	2	5	0.01	No	No
48150	136536	Female	55	Other Hispanic	College graduate or above	Married/Living with partner	53058.4	71245.3	176	2	5	0.01	No	No
48151	136536	Female	55	Other Hispanic	College graduate or above	Married/Living with partner	53058.4	71245.3	176	2	5	0.82	No	No
48152	136536	Female	55	Other Hispanic	College graduate or above	Married/Living with partner	53058.4	71245.3	176	2	5	0.01	No	No
48153	136536	Female	55	Other Hispanic	College graduate or above	Married/Living with partner	53058.4	71245.3	176	2	5	0.06	No	No
48154	136536	Female	55	Other Hispanic	College graduate or above	Married/Living with partner	53058.4	71245.3	176	2	5	0.57	No	No
48155	136536	Female	55	Other Hispanic	College graduate or above	Married/Living with partner	53058.4	71245.3	176	2	5	0.12	No	No
48156	136536	Female	55	Other Hispanic	College graduate or above	Married/Living with partner	53058.4	71245.3	176	2	5	2.81	No	No
48157	136536	Female	55	Other Hispanic	College graduate or above	Married/Living with partner	53058.4	71245.3	176	2	5	0.14	No	No
48158	136536	Female	55	Other Hispanic	College graduate or above	Married/Living with partner	53058.4	71245.3	176	2	5	0.1	No	No
48159	136536	Female	55	Other Hispanic	College graduate or above	Married/Living with partner	53058.4	71245.3	176	2	5	0.39	No	No
48160	136536	Female	55	Other Hispanic	College graduate or above	Married/Living with partner	53058.4	71245.3	176	2	5	0.04	No	No
48161	136536	Female	55	Other Hispanic	College graduate or above	Married/Living with partner	53058.4	71245.3	176	2	5	0.02	No	No
48162	136536	Female	55	Other Hispanic	College graduate or above	Married/Living with partner	53058.4	71245.3	176	2	5	0.09	No	No
48163	136536	Female	55	Other Hispanic	College graduate or above	Married/Living with partner	53058.4	71245.3	176	2	5	1.01	No	No
48164	136536	Female	55	Other Hispanic	College graduate or above	Married/Living with partner	53058.4	71245.3	176	2	5	0.02	No	No
48165	136536	Female	55	Other Hispanic	College graduate or above	Married/Living with partner	53058.4	71245.3	176	2	5	0	No	No
48166	136536	Female	55	Other Hispanic	College graduate or above	Married/Living with partner	53058.4	71245.3	176	2	5	0.01	No	No
48167	136536	Female	55	Other Hispanic	College graduate or above	Married/Living with partner	53058.4	71245.3	176	2	5	0.09	No	No
48168	136536	Female	55	Other Hispanic	College graduate or above	Married/Living with partner	53058.4	71245.3	176	2	5	0.08	No	No
48169	136536	Female	55	Other Hispanic	College graduate or above	Married/Living with partner	53058.4	71245.3	176	2	5	0.88	No	No
48170	136536	Female	55	Other Hispanic	College graduate or above	Married/Living with partner	53058.4	71245.3	176	2	5	0.06	No	No
48171	136536	Female	55	Other Hispanic	College graduate or above	Married/Living with partner	53058.4	71245.3	176	2	5	0.08	No	No
48172	136536	Female	55	Other Hispanic	College graduate or above	Married/Living with partner	53058.4	71245.3	176	2	5	0.02	No	No
48173	136537	Male	27	Non-Hispanic White	Some college or AA degree	Married/Living with partner	65797.2	116691	186	2	1.75	0	No	No
48174	136537	Male	27	Non-Hispanic White	Some college or AA degree	Married/Living with partner	65797.2	116691	186	2	1.75	0.73	No	No
48175	136537	Male	27	Non-Hispanic White	Some college or AA degree	Married/Living with partner	65797.2	116691	186	2	1.75	0.15	No	No
48176	136537	Male	27	Non-Hispanic White	Some college or AA degree	Married/Living with partner	65797.2	116691	186	2	1.75	0.14	No	No
48177	136537	Male	27	Non-Hispanic White	Some college or AA degree	Married/Living with partner	65797.2	116691	186	2	1.75	0.51	No	No
48178	136537	Male	27	Non-Hispanic White	Some college or AA degree	Married/Living with partner	65797.2	116691	186	2	1.75	2.2	No	No
48179	136537	Male	27	Non-Hispanic White	Some college or AA degree	Married/Living with partner	65797.2	116691	186	2	1.75	1.42	No	No
48180	136537	Male	27	Non-Hispanic White	Some college or AA degree	Married/Living with partner	65797.2	116691	186	2	1.75	0.35	No	No
48181	136537	Male	27	Non-Hispanic White	Some college or AA degree	Married/Living with partner	65797.2	116691	186	2	1.75	2.53	No	No
48182	136537	Male	27	Non-Hispanic White	Some college or AA degree	Married/Living with partner	65797.2	116691	186	2	1.75	0.13	No	No
48183	136537	Male	27	Non-Hispanic White	Some college or AA degree	Married/Living with partner	65797.2	116691	186	2	1.75	0.77	No	No
48184	136537	Male	27	Non-Hispanic White	Some college or AA degree	Married/Living with partner	65797.2	116691	186	2	1.75	0.48	No	No
48185	136537	Male	27	Non-Hispanic White	Some college or AA degree	Married/Living with partner	65797.2	116691	186	2	1.75	0.27	No	No
48186	136537	Male	27	Non-Hispanic White	Some college or AA degree	Married/Living with partner	65797.2	116691	186	2	1.75	0.1	No	No
48187	136537	Male	27	Non-Hispanic White	Some college or AA degree	Married/Living with partner	65797.2	116691	186	2	1.75	0.87	No	No
48188	136537	Male	27	Non-Hispanic White	Some college or AA degree	Married/Living with partner	65797.2	116691	186	2	1.75	0.83	No	No
48191	136540	Female	21	Non-Hispanic Black	High school graduate/GED or equivalent	Never married	34015.1	54756.9	181	2	2.11	1.09	No	No
48192	136540	Female	21	Non-Hispanic Black	High school graduate/GED or equivalent	Never married	34015.1	54756.9	181	2	2.11	0	No	No
48193	136540	Female	21	Non-Hispanic Black	High school graduate/GED or equivalent	Never married	34015.1	54756.9	181	2	2.11	0.02	No	No
48194	136540	Female	21	Non-Hispanic Black	High school graduate/GED or equivalent	Never married	34015.1	54756.9	181	2	2.11	0.03	No	No
48195	136540	Female	21	Non-Hispanic Black	High school graduate/GED or equivalent	Never married	34015.1	54756.9	181	2	2.11	2.91	No	No
48196	136540	Female	21	Non-Hispanic Black	High school graduate/GED or equivalent	Never married	34015.1	54756.9	181	2	2.11	0.03	No	No
48197	136540	Female	21	Non-Hispanic Black	High school graduate/GED or equivalent	Never married	34015.1	54756.9	181	2	2.11	0.03	No	No
48198	136540	Female	21	Non-Hispanic Black	High school graduate/GED or equivalent	Never married	34015.1	54756.9	181	2	2.11	1.55	No	No
48199	136540	Female	21	Non-Hispanic Black	High school graduate/GED or equivalent	Never married	34015.1	54756.9	181	2	2.11	1.28	No	No
48200	136540	Female	21	Non-Hispanic Black	High school graduate/GED or equivalent	Never married	34015.1	54756.9	181	2	2.11	0.01	No	No
48201	136540	Female	21	Non-Hispanic Black	High school graduate/GED or equivalent	Never married	34015.1	54756.9	181	2	2.11	0	No	No
48202	136540	Female	21	Non-Hispanic Black	High school graduate/GED or equivalent	Never married	34015.1	54756.9	181	2	2.11	1.39	No	No
48203	136540	Female	21	Non-Hispanic Black	High school graduate/GED or equivalent	Never married	34015.1	54756.9	181	2	2.11	0.51	No	No
48204	136540	Female	21	Non-Hispanic Black	High school graduate/GED or equivalent	Never married	34015.1	54756.9	181	2	2.11	0.12	No	No
48205	136541	Female	50	Non-Hispanic White	College graduate or above	Never married	14875	16504.7	174	1	5	0.04	No	Yes
48206	136541	Female	50	Non-Hispanic White	College graduate or above	Never married	14875	16504.7	174	1	5	0.07	No	Yes
48207	136541	Female	50	Non-Hispanic White	College graduate or above	Never married	14875	16504.7	174	1	5	1.3	No	Yes
48208	136541	Female	50	Non-Hispanic White	College graduate or above	Never married	14875	16504.7	174	1	5	0.05	No	Yes
48209	136541	Female	50	Non-Hispanic White	College graduate or above	Never married	14875	16504.7	174	1	5	0.02	No	Yes
48210	136541	Female	50	Non-Hispanic White	College graduate or above	Never married	14875	16504.7	174	1	5	1.09	No	Yes
48211	136541	Female	50	Non-Hispanic White	College graduate or above	Never married	14875	16504.7	174	1	5	0.13	No	Yes
48212	136541	Female	50	Non-Hispanic White	College graduate or above	Never married	14875	16504.7	174	1	5	1.04	No	Yes
48213	136541	Female	50	Non-Hispanic White	College graduate or above	Never married	14875	16504.7	174	1	5	0.03	No	Yes
48214	136541	Female	50	Non-Hispanic White	College graduate or above	Never married	14875	16504.7	174	1	5	0	No	Yes
48215	136541	Female	50	Non-Hispanic White	College graduate or above	Never married	14875	16504.7	174	1	5	0.12	No	Yes
48216	136541	Female	50	Non-Hispanic White	College graduate or above	Never married	14875	16504.7	174	1	5	0.19	No	Yes
48217	136541	Female	50	Non-Hispanic White	College graduate or above	Never married	14875	16504.7	174	1	5	0.17	No	Yes
48218	136541	Female	50	Non-Hispanic White	College graduate or above	Never married	14875	16504.7	174	1	5	2.16	No	Yes
48219	136541	Female	50	Non-Hispanic White	College graduate or above	Never married	14875	16504.7	174	1	5	0.41	No	Yes
48220	136541	Female	50	Non-Hispanic White	College graduate or above	Never married	14875	16504.7	174	1	5	0.05	No	Yes
48221	136541	Female	50	Non-Hispanic White	College graduate or above	Never married	14875	16504.7	174	1	5	0.81	No	Yes
48222	136541	Female	50	Non-Hispanic White	College graduate or above	Never married	14875	16504.7	174	1	5	0.02	No	Yes
48223	136541	Female	50	Non-Hispanic White	College graduate or above	Never married	14875	16504.7	174	1	5	0.05	No	Yes
48224	136541	Female	50	Non-Hispanic White	College graduate or above	Never married	14875	16504.7	174	1	5	0.15	No	Yes
48225	136541	Female	50	Non-Hispanic White	College graduate or above	Never married	14875	16504.7	174	1	5	0.64	No	Yes
48226	136541	Female	50	Non-Hispanic White	College graduate or above	Never married	14875	16504.7	174	1	5	0.1	No	Yes
48227	136541	Female	50	Non-Hispanic White	College graduate or above	Never married	14875	16504.7	174	1	5	0.03	No	Yes
48228	136541	Female	50	Non-Hispanic White	College graduate or above	Never married	14875	16504.7	174	1	5	1.52	No	Yes
48268	136556	Male	56	Non-Hispanic Black	9-11th grade (Includes 12th grade with no diploma)	Widowed/Divorced/Separated	26102.6	45455.9	186	1	1.82	0.04	No	Yes
48269	136556	Male	56	Non-Hispanic Black	9-11th grade (Includes 12th grade with no diploma)	Widowed/Divorced/Separated	26102.6	45455.9	186	1	1.82	0	No	Yes
48270	136556	Male	56	Non-Hispanic Black	9-11th grade (Includes 12th grade with no diploma)	Widowed/Divorced/Separated	26102.6	45455.9	186	1	1.82	0	No	Yes
48271	136556	Male	56	Non-Hispanic Black	9-11th grade (Includes 12th grade with no diploma)	Widowed/Divorced/Separated	26102.6	45455.9	186	1	1.82	0.08	No	Yes
48272	136556	Male	56	Non-Hispanic Black	9-11th grade (Includes 12th grade with no diploma)	Widowed/Divorced/Separated	26102.6	45455.9	186	1	1.82	0	No	Yes
48273	136556	Male	56	Non-Hispanic Black	9-11th grade (Includes 12th grade with no diploma)	Widowed/Divorced/Separated	26102.6	45455.9	186	1	1.82	1.33	No	Yes
48274	136556	Male	56	Non-Hispanic Black	9-11th grade (Includes 12th grade with no diploma)	Widowed/Divorced/Separated	26102.6	45455.9	186	1	1.82	0.07	No	Yes
[truncated: 32,773 more rows]

## Sheet: Sheet3
	SEQN.1	Gender_discrete	Age_continuous	Rce_discrete	Education_discrete	Marry_discrete	WTINT2YR_continuous	WTMEC2YR_continuous	SDMVSTRA_continuous	SDMVPSU_continuous	income_continuous	exposure.Zinc_continuous	outcome.COPD_discrete	Smoke_discrete
[truncated: 33,751 more rows]

[truncated: 10 more sheets: Sheet4, Sheet5, Sheet6, Sheet7, Sheet8, Sheet9, Sheet10, Sheet11, Sheet12, Sheet13]
